# Supplementary material for: In situ observation of holopelagic Sargassum distribution and aggregation state across the entire North Atlantic from 2011 to 2020
Source: PeerJ. 2022 Sep 22;10:e14079. doi: 10.7717/peerj.14079 (PMC9509670; doi:10.7717/peerj.14079)
Supplement: Supplemental Information 1 — All dates, local times, GPS positions, wind conditions, as well as numbers of each aggregation state and associated fauna for each observation. [file peerj-10-14079-s001.csv]

# Dataset Title: In situ observation of pelagic Sargassum distribution and aggregation state across the entire North Atlantic from 2011 to 2020
# Corresponding Author: Amy Siuda, Galbraith Marine Science Laboratory, 4200 54th Avenue S, St Petersburg, FL 33711, Email address: siudaan@eckerd.edu
# Date of collection: October 2011 through March 2020
# Geographic area of collection: North Atlantic Ocean, Caribbean Sea and Gulf of Mexico
# Description of the data: Between 2011 and 2020, 6,790 visual observations were recorded onboard Sea Education Association’s SSV Corwith Cramer during 61 oceanographic research cruises across the North Atlantic Ocean and Caribbean Sea. Cruise tracks varied seasonally and annually. Standing on the ship's quarterdeck at 4 m height of eye, observers documented the presence and quantity of any macro…
# Variables: Cruise number, Date, Local time, Wind speed in Beaufort Force, Sargassum clump count, Sargassum clump presence/absence, Sargassum fragment count, Sargassum fragment presence/absence, Sargassum windrow count, Sargassum windrow presence/absence, Sargassum mat count, Sargassum mat presence/absence, Latitude in degrees N, Longitude in degrees W, Region, Fish count, Marine mammal count, S…
# Keywords: pelagic Sargassum, aggregation, North Atlantic, windrow, clump
# Date file generated: 8 June 2022
# Associated publication: Goodwin, Schell, and Siuda. YYYY. In situ observation of pelagic Sargassum distribution and aggregation state across the entire North Atlantic from 2011 to 2020. PeerJ. DOI: ###.
Cruise#	Date	LocalTime	WindBF	Clump#	ClumpPA	Frag#	FragPA	Windrow#	WindrowPA	Mats#	MatsPA	LatitudeN	LongitudeW	Region	Fish#	Mammal#	Seabird#	Turtle#
C237	17-Oct-11	1300	6	7	present	0	absent	0	absent	0	absent	40.032	-64.785	Shelf	0	3	0	0
C237	17-Oct-11	1400	6	1	present	0	absent	0	absent	0	absent	40.012	-64.705	Shelf	0	0	0	0
C237	17-Oct-11	1600	6	15	present	38	present	0	absent	0	absent	39.983	-64.548	Shelf	0	0	0	0
C237	17-Oct-11	1700	4	20	present	2	present	0	absent	0	absent	39.960	-64.458	Shelf	0	0	0	0
C237	18-Oct-11	800	3	8	present	9	present	2	present	0	absent	39.013	-63.380	North Sargasso	0	0	0	0
C237	18-Oct-11	900	2	6	present	11	present	0	absent	0	absent	38.955	-63.338	North Sargasso	0	0	0	0
C237	18-Oct-11	1000	2	6	present	7	present	0	absent	0	absent	38.902	-63.302	North Sargasso	0	0	0	0
C237	18-Oct-11	1100	2	22	present	22	present	1	present	0	absent	38.902	-63.303	North Sargasso	0	0	0	0
C237	18-Oct-11	1200	2	34	present	26	present	9	present	0	absent	38.870	-63.267	North Sargasso	0	0	0	0
C237	18-Oct-11	1300	2	30	present	25	present	13	present	0	absent	38.802	-63.230	North Sargasso	0	0	0	0
C237	18-Oct-11	1600	4	31	present	28	present	39	present	0	absent	38.627	-62.977	North Sargasso	0	0	1	0
C237	18-Oct-11	1700	4	21	present	18	present	0	absent	0	absent	38.565	-62.872	North Sargasso	0	0	0	0
C237	19-Oct-11	900	4	13	present	0	absent	12	present	0	absent	38.078	-61.303	North Sargasso	1	0	0	0
C237	19-Oct-11	1100	4	1	present	0	absent	1	present	0	absent	38.108	-61.295	North Sargasso	0	0	0	0
C237	19-Oct-11	1300	4	17	present	0	absent	14	present	0	absent	38.133	-61.303	North Sargasso	0	0	0	0
C237	19-Oct-11	1400	3	14	present	52	present	4	present	0	absent	38.123	-61.207	North Sargasso	0	0	1	0
C237	19-Oct-11	1700	5	23	present	41	present	26	present	0	absent	38.197	-61.185	North Sargasso	0	0	0	0
C237	20-Oct-11	700	6	11	present	30	present	9	present	0	absent	38.137	-59.518	North Sargasso	0	0	0	0
C237	20-Oct-11	800	6	16	present	31	present	9	present	0	absent	38.113	-59.352	North Sargasso	0	0	0	0
C237	20-Oct-11	900	6	19	present	34	present	11	present	0	absent	38.095	-59.225	North Sargasso	0	0	0	0
C237	20-Oct-11	1300	5	16	present	43	present	3	present	0	absent	38.082	-59.085	North Sargasso	0	0	0	0
C237	20-Oct-11	1400	5	20	present	0	absent	12	present	0	absent	38.050	-58.945	North Sargasso	0	0	0	0
C237	20-Oct-11	1700	5	17	present	28	present	3	present	0	absent	38.102	-58.590	North Sargasso	0	0	0	0
C237	21-Oct-11	700	4	15	present	35	present	15	present	0	absent	37.593	-57.130	North Sargasso	0	0	0	0
C237	21-Oct-11	800	5	24	present	13	present	7	present	0	absent	37.552	-57.042	North Sargasso	0	0	0	0
C237	21-Oct-11	900	6	20	present	20	present	13	present	0	absent	37.507	-56.952	North Sargasso	0	0	0	0
C237	21-Oct-11	1000	5	7	present	10	present	3	present	0	absent	37.490	-56.940	North Sargasso	0	0	0	0
C237	21-Oct-11	1400	4	23	present	30	present	19	present	0	absent	37.422	-56.898	North Sargasso	8	0	1	0
C237	21-Oct-11	1600	4	25	present	30	present	21	present	0	absent	37.342	-56.705	North Sargasso	5	0	0	0
C237	21-Oct-11	1700	3	31	present	41	present	35	present	0	absent	37.310	-56.613	North Sargasso	0	0	2	0
C237	22-Oct-11	800	3	2	present	3	present	0	absent	0	absent	36.768	-56.367	North Sargasso	0	0	0	0
C237	22-Oct-11	900	3	7	present	4	present	0	absent	0	absent	36.695	-56.330	North Sargasso	0	0	0	0
C237	22-Oct-11	1200	3	16	present	22	present	0	absent	0	absent	36.708	-56.285	North Sargasso	0	0	0	0
C237	22-Oct-11	1300	3	30	present	33	present	4	present	0	absent	36.670	-56.308	North Sargasso	0	0	0	0
C237	22-Oct-11	1400	3	6	present	23	present	3	present	0	absent	36.525	-56.212	North Sargasso	1	0	1	0
C237	22-Oct-11	1700	3	45	present	31	present	0	absent	0	absent	36.277	-56.115	North Sargasso	0	0	0	0
C237	23-Oct-11	700	3	35	present	30	present	2	present	0	absent	34.912	-56.015	North Sargasso	0	0	0	0
C237	23-Oct-11	800	3	9	present	23	present	1	present	0	absent	34.817	-56.008	North Sargasso	0	0	0	0
C237	23-Oct-11	900	3	23	present	26	present	5	present	0	absent	34.748	-56.002	North Sargasso	0	0	0	0
C237	23-Oct-11	1400	3	15	present	59	present	0	absent	0	absent	34.775	-56.002	North Sargasso	0	0	0	0
C237	23-Oct-11	1500	3	1	present	0	absent	0	absent	0	absent	34.558	-55.943	North Sargasso	0	0	0	0
C237	24-Oct-11	700	3	15	present	10	present	0	absent	0	absent	33.232	-56.032	North Sargasso	0	0	0	0
C237	24-Oct-11	800	3	27	present	46	present	1	present	0	absent	33.150	-56.020	North Sargasso	0	0	0	0
C237	24-Oct-11	1300	4	25	present	27	present	16	present	0	absent	33.132	-55.997	North Sargasso	1	0	0	0
C237	24-Oct-11	1400	3	9	present	15	present	9	present	0	absent	33.065	-55.945	North Sargasso	0	0	0	0
C237	24-Oct-11	1600	3	29	present	33	present	15	present	0	absent	32.957	-55.888	North Sargasso	0	0	0	0
C237	24-Oct-11	1700	3	12	present	28	present	23	present	0	absent	32.915	-55.857	North Sargasso	0	0	0	0
C237	25-Oct-11	700	3	1	present	3	present	0	absent	0	absent	32.482	-55.522	North Sargasso	0	0	0	0
C237	25-Oct-11	800	4	39	present	15	present	2	present	0	absent	32.413	-55.472	North Sargasso	0	0	0	0
C237	25-Oct-11	900	4	4	present	5	present	0	absent	0	absent	32.337	-55.410	North Sargasso	0	0	0	0
C237	25-Oct-11	1000	4	3	present	4	present	1	present	0	absent	32.313	-55.373	North Sargasso	0	0	0	0
C237	25-Oct-11	1300	5	3	present	9	present	3	present	0	absent	32.347	-55.372	North Sargasso	0	0	0	0
C237	25-Oct-11	1700	5	7	present	17	present	0	absent	0	absent	32.273	-55.243	North Sargasso	0	0	0	0
C237	26-Oct-11	700	4	0	absent	0	absent	0	absent	0	absent	31.257	-54.737	North Sargasso	0	0	0	0
C237	26-Oct-11	800	4	4	present	1	present	0	absent	0	absent	31.147	-54.750	North Sargasso	0	0	0	0
C237	26-Oct-11	900	4	3	present	9	present	2	present	0	absent	31.072	-54.760	North Sargasso	4	0	2	0
C237	26-Oct-11	1000	4	6	present	10	present	1	present	0	absent	31.013	-54.765	North Sargasso	0	0	0	0
C237	26-Oct-11	1100	4	0	absent	2	present	0	absent	0	absent	31.015	-54.753	North Sargasso	0	0	0	0
C237	26-Oct-11	1200	4	5	present	12	present	2	present	0	absent	31.010	-54.732	North Sargasso	0	0	0	0
C237	26-Oct-11	1400	4	15	present	8	present	6	present	0	absent	30.837	-54.732	North Sargasso	0	0	0	0
C237	26-Oct-11	1600	3	0	absent	6	present	1	present	0	absent	30.660	-54.745	North Sargasso	0	0	0	0
C237	26-Oct-11	1700	3	4	present	10	present	2	present	0	absent	30.418	-54.787	North Sargasso	0	0	0	0
C237	27-Oct-11	600	2	0	absent	0	absent	0	absent	0	absent	29.710	-55.077	North Sargasso	0	0	0	0
C237	27-Oct-11	700	3	1	present	4	present	0	absent	0	absent	29.640	-55.062	North Sargasso	0	0	0	0
C237	27-Oct-11	800	3	0	absent	2	present	0	absent	0	absent	29.562	-55.052	North Sargasso	0	0	0	0
C237	27-Oct-11	900	3	6	present	10	present	1	present	0	absent	29.522	-55.045	North Sargasso	0	0	0	0
C237	27-Oct-11	1300	2	0	absent	15	present	0	absent	0	absent	29.333	-54.998	North Sargasso	0	0	0	0
C237	27-Oct-11	1700	3	0	absent	9	present	0	absent	0	absent	28.865	-54.988	South Sargasso	2	0	0	0
C237	28-Oct-11	700	2	12	present	9	present	2	present	0	absent	27.275	-55.173	South Sargasso	1	0	0	0
C237	28-Oct-11	800	3	0	absent	0	absent	0	absent	0	absent	27.148	-55.183	South Sargasso	2	0	0	0
C237	28-Oct-11	900	3	15	present	20	present	2	present	0	absent	27.010	-55.200	South Sargasso	0	0	0	0
C237	28-Oct-11	1100	3	1	present	1	present	0	absent	0	absent	27.013	-55.218	South Sargasso	0	0	0	0
C237	28-Oct-11	1600	4	17	present	19	present	11	present	0	absent	26.742	-55.338	South Sargasso	0	0	0	0
C237	29-Oct-11	700	4	0	absent	0	absent	0	absent	0	absent	25.157	-55.598	South Sargasso	1	0	1	0
C237	29-Oct-11	800	4	20	present	37	present	17	present	0	absent	24.945	-55.612	South Sargasso	0	0	0	0
C237	29-Oct-11	900	4	1	present	5	present	0	absent	0	absent	24.843	-55.625	South Sargasso	0	0	0	0
C237	29-Oct-11	1000	4	3	present	4	present	1	present	0	absent	24.863	-55.735	South Sargasso	0	0	0	0
C237	29-Oct-11	1300	4	22	present	15	present	4	present	0	absent	24.640	-55.655	South Sargasso	1	0	0	0
C237	29-Oct-11	1400	4	12	present	7	present	3	present	0	absent	24.525	-55.653	South Sargasso	1	0	0	0
C237	29-Oct-11	1700	4	6	present	3	present	3	present	0	absent	24.152	-55.685	South Sargasso	0	0	0	0
C237	30-Oct-11	800	5	6	present	1	present	0	absent	0	absent	22.377	-55.923	South Sargasso	0	0	0	0
C237	30-Oct-11	900	5	5	present	5	present	2	present	0	absent	22.228	-55.948	South Sargasso	0	0	0	0
C237	30-Oct-11	1100	5	4	present	4	present	0	absent	0	absent	22.134	-55.983	South Sargasso	0	0	0	0
C237	30-Oct-11	1300	5	9	present	19	present	4	present	0	absent	21.963	-56.025	South Sargasso	1	0	0	0
C237	30-Oct-11	1400	5	0	absent	11	present	0	absent	0	absent	21.913	-56.030	South Sargasso	0	0	0	0
C237	30-Oct-11	1600	5	3	present	2	present	0	absent	0	absent	21.698	-56.060	South Sargasso	0	0	0	0
C237	30-Oct-11	1700	4	9	present	9	present	0	absent	0	absent	21.565	-56.082	South Sargasso	2	0	0	0
C237	31-Oct-11	700	4	0	absent	0	absent	0	absent	0	absent	20.138	-56.310	South Sargasso	2	0	0	0
C237	31-Oct-11	800	4	0	absent	0	absent	0	absent	0	absent	20.030	-56.290	South Sargasso	0	0	0	0
C237	31-Oct-11	900	4	1	present	0	absent	0	absent	0	absent	19.940	-56.308	South Sargasso	0	0	0	0
C237	31-Oct-11	1200	4	1	present	1	present	0	absent	0	absent	19.815	-56.350	South Sargasso	0	0	0	0
C237	31-Oct-11	1400	3	1	present	1	present	0	absent	0	absent	19.628	-56.383	South Sargasso	0	0	0	0
C237	31-Oct-11	1600	3	2	present	0	absent	0	absent	0	absent	19.422	-56.422	South Sargasso	0	0	0	0
C237	1-Nov-11	700	3	1	present	2	present	0	absent	0	absent	18.380	-56.780	Tropical Atlantic	0	0	0	0
C237	1-Nov-11	800	3	0	absent	0	absent	0	absent	0	absent	18.268	-56.780	Tropical Atlantic	0	0	0	0
C237	1-Nov-11	900	3	0	absent	0	absent	0	absent	0	absent	18.180	-56.778	Tropical Atlantic	1	0	0	0
C237	1-Nov-11	1000	3	0	absent	0	absent	0	absent	0	absent	18.152	-56.778	Tropical Atlantic	0	0	0	0
C237	1-Nov-11	1200	3	0	absent	0	absent	0	absent	0	absent	18.182	-56.793	Tropical Atlantic	0	0	0	0
C237	1-Nov-11	1300	3	0	absent	0	absent	0	absent	0	absent	18.187	-56.813	Tropical Atlantic	0	0	0	0
C237	1-Nov-11	1400	4	0	absent	0	absent	0	absent	0	absent	18.132	-56.855	Tropical Atlantic	0	0	0	0
C237	1-Nov-11	1700	4	0	absent	0	absent	0	absent	0	absent	18.027	-56.958	Tropical Atlantic	0	0	0	0
C237	2-Nov-11	800	3	3	present	2	present	1	present	0	absent	16.965	-57.182	Tropical Atlantic	0	0	0	0
C237	2-Nov-11	900	4	0	absent	0	absent	0	absent	0	absent	16.837	-57.198	Tropical Atlantic	0	0	0	0
C237	2-Nov-11	1300	4	12	present	33	present	0	absent	0	absent	16.730	-57.268	Tropical Atlantic	0	0	0	0
C237	2-Nov-11	1400	4	6	present	3	present	1	present	0	absent	16.653	-57.275	Tropical Atlantic	0	0	0	0
C237	2-Nov-11	1500	4	2	present	8	present	0	absent	0	absent	16.575	-57.290	Tropical Atlantic	0	0	0	0
C237	2-Nov-11	1600	4	0	absent	2	present	0	absent	0	absent	16.468	-57.310	Tropical Atlantic	0	0	0	0
C237	2-Nov-11	1700	4	0	absent	0	absent	0	absent	0	absent	16.372	-57.323	Tropical Atlantic	0	0	0	0
C237	3-Nov-11	700	3	0	absent	0	absent	0	absent	0	absent	15.318	-57.480	Tropical Atlantic	0	0	0	0
C237	3-Nov-11	800	4	0	absent	0	absent	0	absent	0	absent	15.230	-57.482	Tropical Atlantic	0	0	0	0
C237	3-Nov-11	900	3	0	absent	0	absent	0	absent	0	absent	15.153	-57.485	Tropical Atlantic	0	0	0	0
C237	3-Nov-11	1100	3	0	absent	0	absent	0	absent	0	absent	15.077	-57.507	Tropical Atlantic	0	0	0	0
C237	3-Nov-11	1200	3	0	absent	0	absent	0	absent	0	absent	15.022	-57.523	Tropical Atlantic	0	0	0	0
C237	3-Nov-11	1400	3	0	absent	2	present	0	absent	0	absent	14.857	-57.527	Tropical Atlantic	0	0	0	0
C237	3-Nov-11	1600	3	12	present	7	present	1	present	0	absent	14.623	-57.515	Tropical Atlantic	0	0	0	0
C237	4-Nov-11	730	3	0	absent	1	present	0	absent	0	absent	13.043	-57.460	Tropical Atlantic	0	0	0	0
C237	4-Nov-11	800	3	1	present	0	absent	0	absent	0	absent	13.010	-57.465	Tropical Atlantic	0	0	0	0
C237	4-Nov-11	900	4	3	present	0	absent	0	absent	0	absent	12.907	-57.485	Tropical Atlantic	0	0	0	0
C237	4-Nov-11	1200	4	1	present	1	present	0	absent	0	absent	12.875	-57.548	Tropical Atlantic	0	0	0	0
C237	4-Nov-11	1300	4	2	present	2	present	0	absent	0	absent	12.903	-57.593	Tropical Atlantic	0	0	0	0
C237	4-Nov-11	1400	4	0	absent	6	present	0	absent	0	absent	12.938	-57.687	Tropical Atlantic	1	0	0	0
C237	4-Nov-11	1600	4	0	absent	0	absent	0	absent	0	absent	12.997	-57.830	Tropical Atlantic	0	0	1	0
C237	4-Nov-11	1700	4	0	absent	11	present	3	present	0	absent	13.028	-57.898	Tropical Atlantic	0	0	0	0
C237	5-Nov-11	600	3	7	present	2	present	0	absent	0	absent	13.325	-58.647	Tropical Atlantic	0	0	0	0
C237	5-Nov-11	700	3	2	present	1	present	1	present	0	absent	13.333	-58.672	Tropical Atlantic	0	0	0	0
C237	5-Nov-11	900	3	1	present	0	absent	0	absent	0	absent	13.355	-58.738	Tropical Atlantic	0	0	0	0
C237	5-Nov-11	1000	3	0	absent	0	absent	0	absent	0	absent	13.355	-58.743	Tropical Atlantic	0	0	0	0
C237	5-Nov-11	1100	3	1	present	2	present	0	absent	0	absent	13.357	-58.758	Tropical Atlantic	0	0	0	0
C237	5-Nov-11	1300	3	0	absent	0	absent	0	absent	0	absent	13.378	-58.852	Tropical Atlantic	0	0	0	0
C237	5-Nov-11	1400	3	0	absent	3	present	0	absent	0	absent	13.388	-58.907	Tropical Atlantic	0	0	0	0
C237	6-Nov-11	700	3	0	absent	3	present	0	absent	0	absent	13.788	-59.848	Tropical Atlantic	1	0	0	0
C237	6-Nov-11	800	3	0	absent	0	absent	0	absent	0	absent	13.787	-59.870	Tropical Atlantic	1	0	0	0
C237	6-Nov-11	900	3	2	present	35	present	0	absent	0	absent	13.722	-59.935	Tropical Atlantic	0	0	0	0
C237	6-Nov-11	1000	3	29	present	39	present	8	present	0	absent	13.632	-59.972	Tropical Atlantic	0	0	0	0
C237	6-Nov-11	1500	2	0	absent	0	absent	0	absent	0	absent	13.552	-60.128	Tropical Atlantic	0	0	0	0
C237	6-Nov-11	1600	2	0	absent	0	absent	0	absent	0	absent	13.540	-60.160	Tropical Atlantic	0	0	0	0
C237	7-Nov-11	600	3	0	absent	5	present	0	absent	0	absent	13.268	-60.738	Tropical Atlantic	0	0	0	0
C237	7-Nov-11	700	3	0	absent	4	present	0	absent	0	absent	13.230	-60.775	Tropical Atlantic	0	0	0	0
C237	7-Nov-11	800	3	0	absent	26	present	7	present	0	absent	13.187	-60.818	Tropical Atlantic	0	0	0	0
C237	7-Nov-11	900	3	0	absent	0	absent	0	absent	0	absent	13.142	-60.847	Tropical Atlantic	0	0	0	0
C237	7-Nov-11	1000	3	1	present	18	present	2	present	0	absent	13.123	-60.878	Tropical Atlantic	0	0	0	0
C237	7-Nov-11	1100	3	0	absent	12	present	9	present	0	absent	13.155	-60.952	Tropical Atlantic	0	0	0	0
C237	7-Nov-11	1300	3	11	present	26	present	0	absent	0	absent	13.217	-61.017	Tropical Atlantic	0	0	0	0
C237	11-Nov-11	700	2	0	absent	0	absent	0	absent	0	absent	13.395	-61.183	Eastern Caribbean	0	0	0	0
C237	11-Nov-11	800	3	0	absent	1	present	0	absent	0	absent	13.523	-61.333	Eastern Caribbean	0	0	3	0
C237	11-Nov-11	900	4	8	present	10	present	22	present	0	absent	13.607	-61.180	Eastern Caribbean	0	0	1	0
C237	11-Nov-11	1000	5	3	present	7	present	0	absent	0	absent	13.653	-61.158	Eastern Caribbean	0	0	0	0
C237	11-Nov-11	1100	4	4	present	6	present	20	present	0	absent	13.642	-61.167	Eastern Caribbean	0	0	1	0
C237	11-Nov-11	1200	4	7	present	7	present	23	present	0	absent	13.750	-61.130	Eastern Caribbean	0	0	0	0
C237	11-Nov-11	1600	1	0	absent	0	absent	0	absent	0	absent	13.880	-61.153	Eastern Caribbean	0	0	1	0
C237	12-Nov-11	700	3	5	present	6	present	0	absent	0	absent	14.458	-61.108	Eastern Caribbean	0	0	0	0
C237	12-Nov-11	800	4	0	absent	0	absent	0	absent	0	absent	14.573	-61.182	Eastern Caribbean	0	0	0	0
C237	12-Nov-11	900	1	0	absent	0	absent	0	absent	0	absent	14.645	-61.225	Eastern Caribbean	0	0	0	0
C237	12-Nov-11	1100	4	4	present	7	present	0	absent	0	absent	14.602	-61.245	Eastern Caribbean	0	0	0	0
C237	12-Nov-11	1300	3	0	absent	0	absent	0	absent	0	absent	14.648	-61.313	Eastern Caribbean	0	0	0	0
C237	12-Nov-11	1400	3	1	present	1	present	0	absent	0	absent	14.705	-61.357	Eastern Caribbean	0	0	0	0
C237	13-Nov-11	1300	3	0	absent	0	absent	0	absent	0	absent	15.993	-61.992	Eastern Caribbean	0	0	0	0
C237	13-Nov-11	1400	2	1	present	3	present	0	absent	0	absent	15.995	-62.085	Eastern Caribbean	0	0	0	0
C237	13-Nov-11	1600	2	0	absent	0	absent	0	absent	0	absent	16.018	-62.112	Eastern Caribbean	0	0	0	0
C237	13-Nov-11	1700	4	5	present	5	present	0	absent	0	absent	16.102	-61.990	Eastern Caribbean	0	0	0	0
C237	14-Nov-11	600	3	0	absent	0	absent	0	absent	0	absent	17.183	-62.137	Eastern Caribbean	0	0	0	0
C237	14-Nov-11	700	3	0	absent	0	absent	0	absent	0	absent	17.268	-62.145	Eastern Caribbean	0	0	0	0
C237	14-Nov-11	800	4	0	absent	0	absent	3	present	0	absent	17.342	-62.167	Eastern Caribbean	0	0	0	0
C237	14-Nov-11	900	3	1	present	13	present	1	present	0	absent	17.435	-62.178	Eastern Caribbean	0	0	0	0
C237	14-Nov-11	1100	3	1	present	12	present	1	present	0	absent	17.442	-62.190	Eastern Caribbean	0	0	0	0
C237	14-Nov-11	1200	3	0	absent	21	present	10	present	0	absent	17.417	-62.190	Eastern Caribbean	0	0	0	0
C237	14-Nov-11	1300	3	9	present	6	present	10	present	0	absent	17.428	-62.153	Eastern Caribbean	0	0	0	0
C237	14-Nov-11	1400	3	4	present	20	present	15	present	0	absent	17.372	-62.263	Eastern Caribbean	0	0	0	0
C237	15-Nov-11	700	3	9	present	10	present	2	present	0	absent	17.903	-62.545	Tropical Atlantic	0	0	0	0
C237	15-Nov-11	800	3	2	present	20	present	4	present	0	absent	17.932	-62.637	Eastern Caribbean	0	0	0	0
C237	15-Nov-11	1100	3	0	absent	1	present	0	absent	0	absent	17.927	-62.840	Eastern Caribbean	0	0	0	0
C237	15-Nov-11	1300	3	1	present	1	present	0	absent	0	absent	17.910	-62.893	Eastern Caribbean	0	0	0	0
C237	15-Nov-11	1400	3	0	absent	0	absent	0	absent	0	absent	17.923	-62.872	Eastern Caribbean	0	0	0	0
C237	16-Nov-11	1300	3	0	absent	0	absent	0	absent	0	absent	17.928	-62.953	Eastern Caribbean	0	0	1	0
C237	17-Nov-11	700	3	0	absent	5	present	0	absent	0	absent	18.400	-64.522	Eastern Caribbean	0	0	0	0
C237	17-Nov-11	800	3	0	absent	2	present	0	absent	0	absent	18.385	-64.577	Eastern Caribbean	0	0	0	0
C237	17-Nov-11	900	2	0	absent	5	present	0	absent	0	absent	18.363	-64.635	Eastern Caribbean	0	0	0	0
C237	17-Nov-11	1000	2	0	absent	0	absent	0	absent	0	absent	18.378	-64.750	Eastern Caribbean	0	0	0	0
C237	17-Nov-11	1100	2	0	absent	0	absent	0	absent	0	absent	18.340	-64.798	Eastern Caribbean	0	0	1	0
C238	27-Nov-11	745	2	3	present	3	present	0	absent	0	absent	17.528	-65.282	Eastern Caribbean	0	0	0	0
C238	27-Nov-11	800	2	0	absent	9	present	0	absent	0	absent	17.515	-65.280	Eastern Caribbean	0	0	1	0
C238	27-Nov-11	900	2	1	present	4	present	0	absent	0	absent	17.465	-65.277	Eastern Caribbean	0	0	0	0
C238	27-Nov-11	1000	2	0	absent	0	absent	0	absent	0	absent	17.447	-65.287	Eastern Caribbean	0	0	0	0
C238	27-Nov-11	1100	1	0	absent	6	present	0	absent	0	absent	17.443	-65.292	Eastern Caribbean	0	0	0	0
C238	27-Nov-11	1230	2	0	absent	0	absent	0	absent	0	absent	17.400	-65.293	Eastern Caribbean	0	0	0	0
C238	27-Nov-11	1300	2	3	present	ND	present	0	absent	0	absent	17.320	-65.300	Eastern Caribbean	0	0	0	0
C238	27-Nov-11	1400	2	1	present	ND	present	0	absent	0	absent	17.270	-65.290	Eastern Caribbean	1	0	0	0
C238	27-Nov-11	1700	2	0	absent	1	present	0	absent	0	absent	17.238	-65.313	Eastern Caribbean	0	0	0	0
C238	28-Nov-11	700	3	12	present	ND	ND	13	present	0	absent	16.552	-65.422	Eastern Caribbean	4	0	3	0
C238	28-Nov-11	830	4	8	present	ND	ND	17	present	0	absent	16.430	-65.413	Eastern Caribbean	0	0	0	0
C238	28-Nov-11	1300	3	5	present	ND	ND	1	present	0	absent	16.282	-65.412	Eastern Caribbean	0	0	0	0
C238	28-Nov-11	1600	3	0	absent	0	absent	0	absent	0	absent	16.223	-65.433	Eastern Caribbean	0	0	2	0
C238	28-Nov-11	1700	4	8	present	ND	ND	1	present	0	absent	16.273	-65.455	Eastern Caribbean	0	0	4	0
C238	28-Nov-11	1800	4	0	absent	0	absent	0	absent	0	absent	16.357	-65.487	Eastern Caribbean	0	0	0	0
C238	29-Nov-11	700	4	6	present	9	present	7	present	0	absent	16.895	-65.912	Eastern Caribbean	0	0	4	0
C238	29-Nov-11	800	4	4	present	1	present	4	present	0	absent	16.888	-65.843	Eastern Caribbean	0	0	0	0
C238	29-Nov-11	900	4	2	present	5	present	1	present	0	absent	16.877	-65.743	Eastern Caribbean	0	0	0	0
C238	29-Nov-11	1000	4	1	present	2	present	1	present	0	absent	16.942	-65.703	Eastern Caribbean	0	0	0	0
C238	29-Nov-11	1200	3	0	absent	4	present	0	absent	0	absent	16.822	-65.658	Eastern Caribbean	0	0	0	0
C238	29-Nov-11	1300	4	1	present	0	absent	0	absent	0	absent	16.255	-65.577	Eastern Caribbean	0	0	0	0
C238	29-Nov-11	1400	4	0	absent	0	absent	0	absent	0	absent	16.935	-65.522	Eastern Caribbean	0	0	0	0
C238	29-Nov-11	1730	4	17	present	ND	ND	2	present	0	absent	17.230	-65.447	Eastern Caribbean	0	0	0	0
C238	30-Nov-11	700	3	3	present	3	present	0	absent	0	absent	17.580	-65.130	Eastern Caribbean	1	0	0	0
C238	30-Nov-11	1000	3	2	present	2	present	0	absent	0	absent	17.653	-65.308	Eastern Caribbean	0	0	1	0
C238	30-Nov-11	1200	2	2	present	0	absent	0	absent	0	absent	17.698	-65.273	Eastern Caribbean	0	0	2	0
C238	30-Nov-11	1300	4	2	present	12	present	3	present	0	absent	17.805	-65.233	Eastern Caribbean	30	0	2	0
C238	30-Nov-11	1600	3	ND	present	ND	present	14	present	0	absent	17.940	-65.042	Eastern Caribbean	5	0	0	0
C238	30-Nov-11	1700	3	16	present	ND	present	0	absent	0	absent	17.965	-64.948	Eastern Caribbean	0	0	1	0
C238	1-Dec-11	700	2	0	absent	0	absent	1	present	0	absent	18.610	-65.790	South Sargasso	0	0	2	0
C238	1-Dec-11	920	3	5	present	10	present	7	present	0	absent	18.585	-65.795	South Sargasso	1	0	0	0
C238	1-Dec-11	1100	4	0	absent	1	present	0	absent	0	absent	18.540	-65.900	South Sargasso	0	0	0	0
C238	5-Dec-11	1000	2	0	absent	0	absent	1	present	0	absent	18.465	-66.127	South Sargasso	0	0	0	0
C238	5-Dec-11	1100	4	0	absent	14	present	0	absent	0	absent	18.553	-66.125	South Sargasso	0	0	0	0
C238	5-Dec-11	1200	4	3	present	6	present	7	present	0	absent	18.573	-66.158	South Sargasso	0	0	0	0
C238	5-Dec-11	1300	4	5	present	19	present	1	present	0	absent	18.582	-66.188	South Sargasso	1	0	0	0
C238	5-Dec-11	1400	4	0	absent	31	present	15	present	0	absent	18.615	-66.287	South Sargasso	0	0	0	0
C238	5-Dec-11	1600	3	5	present	18	present	18	present	0	absent	18.588	-66.310	South Sargasso	0	0	0	0
C238	5-Dec-11	1700	2	0	absent	0	absent	32	present	0	absent	18.622	-66.362	South Sargasso	0	0	0	0
C238	6-Dec-11	820	4	1	present	7	present	3	present	0	absent	18.970	-67.325	South Sargasso	0	0	0	0
C238	6-Dec-11	900	2	4	present	ND	present	11	present	0	absent	18.969	-67.322	South Sargasso	0	0	0	0
C238	6-Dec-11	1100	3	0	absent	2	present	0	absent	0	absent	19.003	-67.405	South Sargasso	0	0	0	0
C238	6-Dec-11	1200	3	0	absent	3	present	0	absent	0	absent	19.022	-67.448	South Sargasso	0	0	2	0
C238	6-Dec-11	1300	3	3	present	0	absent	0	absent	0	absent	19.075	-67.565	South Sargasso	0	0	0	0
C238	6-Dec-11	1400	3	0	absent	3	present	0	absent	0	absent	19.087	-67.592	South Sargasso	0	3	3	0
C238	6-Dec-11	1600	3	1	present	3	present	1	present	0	absent	19.172	-67.767	South Sargasso	0	0	0	0
C238	7-Dec-11	700	2	2	present	9	present	0	absent	0	absent	19.707	-68.562	South Sargasso	0	0	1	0
C238	7-Dec-11	800	3	2	present	12	present	5	present	0	absent	19.758	-68.603	South Sargasso	0	0	0	0
C238	7-Dec-11	900	4	6	present	ND	present	4	present	0	absent	19.818	-68.647	South Sargasso	0	0	0	0
C238	7-Dec-11	1100	4	0	absent	0	absent	0	absent	0	absent	19.935	-68.682	South Sargasso	1	0	0	0
C238	7-Dec-11	1200	5	0	absent	0	absent	0	absent	0	absent	19.853	-68.708	South Sargasso	1	0	0	0
C238	8-Dec-11	700	2	2	present	ND	present	1	present	0	absent	19.292	-68.898	South Sargasso	0	0	1	0
C238	8-Dec-11	800	2	1	present	0	absent	0	absent	0	absent	19.280	-68.910	South Sargasso	0	0	0	0
C238	8-Dec-11	1000	2	0	absent	6	present	0	absent	0	absent	19.188	-69.022	South Sargasso	0	0	0	0
C238	8-Dec-11	1200	2	1	present	3	present	1	present	0	absent	19.150	-69.138	South Sargasso	0	0	0	0
C238	12-Dec-11	1300	2	0	absent	0	absent	0	absent	0	absent	19.175	-69.290	South Sargasso	0	0	1	0
C238	12-Dec-11	1400	2	0	absent	0	absent	0	absent	0	absent	19.165	-69.217	South Sargasso	0	0	0	0
C238	12-Dec-11	1600	2	4	present	ND	present	0	absent	0	absent	19.193	-69.078	South Sargasso	0	0	0	0
C238	12-Dec-11	1700	2	8	present	ND	present	0	absent	0	absent	19.265	-69.078	South Sargasso	0	0	0	0
C238	12-Dec-11	1800	2	0	absent	0	absent	0	absent	0	absent	19.397	-69.132	South Sargasso	0	0	0	0
C238	13-Dec-11	700	2	0	absent	2	present	0	absent	0	absent	19.802	-69.750	South Sargasso	0	0	0	0
C238	13-Dec-11	800	3	0	absent	7	present	2	present	0	absent	19.820	-69.702	South Sargasso	0	0	0	0
C238	13-Dec-11	900	3	0	absent	0	absent	0	absent	0	absent	19.855	-69.623	South Sargasso	0	0	0	0
C238	13-Dec-11	1200	3	4	present	19	present	2	present	0	absent	19.840	-69.613	South Sargasso	0	0	0	0
C238	13-Dec-11	1500	3	0	absent	0	absent	0	absent	0	absent	19.722	-69.777	South Sargasso	0	0	0	0
C238	13-Dec-11	1630	3	3	present	1	present	1	present	0	absent	19.712	-69.788	South Sargasso	12	0	0	0
C238	13-Dec-11	1730	3	0	absent	0	absent	0	absent	0	absent	19.738	-69.910	South Sargasso	2	0	0	0
C238	14-Dec-11	700	2	7	present	12	present	8	present	0	absent	20.127	-71.360	South Sargasso	0	0	0	0
C238	14-Dec-11	800	3	0	absent	0	absent	0	absent	0	absent	20.118	-71.428	South Sargasso	0	0	0	0
C238	14-Dec-11	900	4	7	present	4	present	2	present	0	absent	20.113	-71.568	South Sargasso	0	0	0	0
C238	14-Dec-11	1000	5	0	absent	0	absent	0	absent	0	absent	20.100	-71.605	South Sargasso	0	0	0	0
C238	14-Dec-11	1100	5	1	present	5	present	0	absent	0	absent	20.072	-71.605	South Sargasso	0	0	0	0
C238	14-Dec-11	1200	5	1	present	0	absent	3	present	0	absent	20.052	-71.642	South Sargasso	0	0	0	0
C238	14-Dec-11	1300	5	12	present	82	present	3	present	0	absent	20.095	-71.773	South Sargasso	0	0	0	0
C238	14-Dec-11	1400	5	0	absent	0	absent	0	absent	0	absent	20.113	-71.918	South Sargasso	0	0	0	0
C238	14-Dec-11	1700	5	6	present	30	present	4	present	0	absent	20.177	-72.317	South Sargasso	5	0	0	0
C238	14-Dec-11	1800	5	5	present	20	present	2	present	0	absent	20.198	-72.472	South Sargasso	0	0	0	0
C238	15-Dec-11	700	4	1	present	ND	present	0	absent	0	absent	19.472	-73.672	Western Caribbean	0	0	0	0
C238	15-Dec-11	1300	4	0	absent	3	present	0	absent	0	absent	19.198	-73.763	Western Caribbean	0	0	0	0
C238	15-Dec-11	1400	3	0	absent	0	absent	0	absent	0	absent	19.188	-73.805	Western Caribbean	0	0	0	0
C238	15-Dec-11	1600	3	0	absent	0	absent	0	absent	0	absent	19.162	-73.893	Western Caribbean	0	0	0	0
C238	15-Dec-11	1700	4	0	absent	0	absent	0	absent	0	absent	19.115	-74.012	Western Caribbean	0	0	0	0
C238	16-Dec-11	700	5	8	present	11	present	3	present	0	absent	18.700	-74.918	Western Caribbean	0	0	1	0
C238	16-Dec-11	800	5	0	absent	2	present	3	present	0	absent	18.660	-75.027	Western Caribbean	9	0	3	0
C238	16-Dec-11	900	5	0	absent	5	present	3	present	0	absent	18.622	-75.115	Western Caribbean	0	0	2	0
C238	16-Dec-11	1100	5	0	absent	7	present	2	present	0	absent	18.568	-75.175	Western Caribbean	0	0	0	0
C238	16-Dec-11	1200	5	0	absent	0	absent	1	present	0	absent	18.530	-75.163	Western Caribbean	0	0	0	0
C238	16-Dec-11	1430	5	1	present	0	absent	0	absent	0	absent	18.612	-75.243	Western Caribbean	0	0	0	0
C238	16-Dec-11	1615	2	0	absent	0	absent	0	absent	0	absent	18.247	-75.318	Western Caribbean	0	0	0	0
C238	16-Dec-11	1700	1	0	absent	0	absent	0	absent	0	absent	18.230	-75.318	Western Caribbean	0	0	0	0
C238	17-Dec-11	800	ND	0	absent	1	present	0	absent	0	absent	18.218	-76.367	Western Caribbean	0	0	0	0
C238	21-Dec-11	1300	4	1	present	ND	present	0	absent	0	absent	18.270	-76.483	Western Caribbean	0	0	0	0
C238	21-Dec-11	1400	5	0	absent	0	absent	0	absent	0	absent	18.358	-76.553	Western Caribbean	1	0	0	0
C238	21-Dec-11	1500	5	0	absent	0	absent	0	absent	0	absent	18.403	-76.605	Western Caribbean	0	0	0	0
C238	21-Dec-11	1600	5	4	present	17	present	0	absent	0	absent	18.497	-76.647	Western Caribbean	0	0	0	0
C238	21-Dec-11	1700	4	0	absent	2	present	0	absent	0	absent	18.515	-76.003	Western Caribbean	0	0	0	0
C238	22-Dec-11	725	4	0	absent	2	present	0	absent	0	absent	19.082	-78.128	Western Caribbean	0	0	0	0
C238	22-Dec-11	800	4	1	present	6	present	0	absent	0	absent	19.105	-78.177	Western Caribbean	0	0	0	0
C238	22-Dec-11	900	4	4	present	39	present	0	absent	0	absent	19.178	-78.303	Western Caribbean	0	0	0	0
C238	22-Dec-11	1200	4	0	absent	7	present	0	absent	0	absent	19.178	-78.502	Western Caribbean	0	0	0	0
C238	22-Dec-11	1300	4	1	present	2	present	0	absent	0	absent	19.098	-78.620	Western Caribbean	0	0	0	0
C238	22-Dec-11	1400	4	3	present	6	present	0	absent	0	absent	19.042	-78.708	Western Caribbean	0	0	0	0
C238	22-Dec-11	1600	4	0	absent	0	absent	0	absent	0	absent	18.837	-78.842	Western Caribbean	0	0	0	0
C238	22-Dec-11	1700	4	0	absent	1	present	0	absent	0	absent	19.002	-78.942	Western Caribbean	4	0	0	0
C238	22-Dec-11	1800	4	0	absent	0	absent	0	absent	0	absent	19.048	-79.072	Western Caribbean	2	0	0	0
C238	23-Dec-11	700	3	1	present	5	present	0	absent	0	absent	19.370	-80.185	Western Caribbean	0	0	0	0
C238	23-Dec-11	800	4	0	absent	0	absent	0	absent	0	absent	19.382	-80.280	Western Caribbean	1	0	0	0
C238	23-Dec-11	900	4	5	present	4	present	0	absent	0	absent	19.400	-80.372	Western Caribbean	0	0	0	0
C238	23-Dec-11	1100	4	2	present	1	present	0	absent	0	absent	19.400	-80.475	Western Caribbean	0	0	1	0
C238	23-Dec-11	1200	4	3	present	20	present	12	present	0	absent	19.410	-80.537	Western Caribbean	0	0	0	0
C238	23-Dec-11	1300	2	1	present	1	present	10	present	0	absent	19.450	-80.637	Western Caribbean	0	0	0	0
C238	23-Dec-11	1730	3	0	absent	0	absent	0	absent	0	absent	19.588	-81.042	Western Caribbean	0	0	1	0
C238	24-Dec-11	700	4	0	absent	0	absent	0	absent	0	absent	19.882	-82.188	Western Caribbean	0	0	0	0
C238	24-Dec-11	800	4	0	absent	0	absent	0	absent	0	absent	19.910	-82.303	Western Caribbean	2	0	0	0
C238	24-Dec-11	900	3	0	absent	0	absent	0	absent	0	absent	19.942	-82.417	Western Caribbean	0	0	0	0
C238	24-Dec-11	1100	3	1	present	0	absent	1	present	0	absent	19.995	-82.573	Western Caribbean	1	0	0	0
C238	24-Dec-11	1200	3	0	absent	0	absent	0	absent	0	absent	20.020	-82.978	Western Caribbean	0	0	0	0
C238	29-Dec-11	730	4	0	absent	0	absent	1	present	0	absent	24.132	-84.120	Gulf of Mexico/Florida Straits	0	0	1	0
C238	29-Dec-11	900	2	2	present	12	present	5	present	0	absent	24.020	-84.120	Gulf of Mexico/Florida Straits	0	0	0	0
C238	30-Dec-11	800	4	4	present	0	absent	1	present	0	absent	23.935	-82.875	Gulf of Mexico/Florida Straits	0	0	0	0
C238	30-Dec-11	900	4	2	present	3	present	0	absent	0	absent	24.012	-82.823	Gulf of Mexico/Florida Straits	0	0	0	0
C238	30-Dec-11	1200	3	0	absent	1	present	0	absent	0	absent	24.035	-82.718	Gulf of Mexico/Florida Straits	0	0	0	0
C238	30-Dec-11	1300	2	0	absent	0	absent	0	absent	0	absent	23.963	-82.638	Gulf of Mexico/Florida Straits	0	0	0	0
C238	30-Dec-11	1400	3	0	absent	18	present	4	present	0	absent	23.888	-82.567	Gulf of Mexico/Florida Straits	0	0	0	0
C238	30-Dec-11	1700	3	8	present	33	present	0	absent	0	absent	23.853	-82.390	Gulf of Mexico/Florida Straits	0	0	0	0
C238	30-Dec-11	1800	3	0	absent	3	present	0	absent	0	absent	23.898	-82.350	Gulf of Mexico/Florida Straits	0	0	0	0
C238	31-Dec-11	700	2	0	absent	0	absent	0	absent	0	absent	24.198	-81.935	Gulf of Mexico/Florida Straits	0	0	0	0
C238	31-Dec-11	900	4	0	absent	0	absent	1	present	0	absent	24.312	-81.898	Gulf of Mexico/Florida Straits	1	0	6	0
C238	31-Dec-11	1000	3	0	absent	1	present	0	absent	0	absent	24.380	-81.875	Gulf of Mexico/Florida Straits	0	0	11	0
C238	31-Dec-11	1100	3	0	absent	0	absent	0	absent	0	absent	24.375	-81.823	Gulf of Mexico/Florida Straits	0	0	0	0
C238	31-Dec-11	1200	3	12	present	0	absent	0	absent	0	absent	24.427	-81.780	Gulf of Mexico/Florida Straits	0	0	0	0
C238	31-Dec-11	1300	2	1	present	0	absent	0	absent	0	absent	24.497	-81.803	Gulf of Mexico/Florida Straits	0	0	10	0
C239	18-Feb-12	735	2	0	absent	0	absent	0	absent	0	absent	24.878	-80.292	Gulf of Mexico/Florida Straits	0	0	2	0
C239	18-Feb-12	806	1	14	present	ND	present	0	absent	0	absent	24.955	-80.218	Gulf of Mexico/Florida Straits	0	0	0	0
C239	18-Feb-12	907	1	22	present	ND	present	0	absent	0	absent	25.055	-80.127	Gulf of Mexico/Florida Straits	3	0	0	0
C239	18-Feb-12	1020	1	119	present	ND	present	0	absent	0	absent	25.223	-80.002	Gulf of Mexico/Florida Straits	0	0	0	0
C239	18-Feb-12	1101	1	2	present	ND	present	0	absent	0	absent	25.295	-79.948	Gulf of Mexico/Florida Straits	0	0	0	0
C239	18-Feb-12	1209	1	0	absent	0	absent	0	absent	0	absent	25.448	-79.850	Gulf of Mexico/Florida Straits	0	0	0	0
C239	18-Feb-12	1258	2	8	present	0	absent	0	absent	0	absent	25.543	-79.740	Gulf of Mexico/Florida Straits	0	0	0	0
C239	18-Feb-12	1700	2	0	absent	ND	present	0	absent	0	absent	26.025	-79.343	Gulf of Mexico/Florida Straits	10	0	0	0
C239	19-Feb-12	700	4	0	absent	0	absent	0	absent	0	absent	26.085	-78.092	South Sargasso	0	0	0	0
C239	19-Feb-12	800	4	2	present	ND	present	0	absent	0	absent	26.025	-78.005	South Sargasso	0	0	0	0
C239	19-Feb-12	900	4	100	present	ND	present	1	present	0	absent	25.977	-77.923	South Sargasso	0	0	0	0
C239	19-Feb-12	1000	4	0	absent	0	absent	0	absent	0	absent	25.947	-77.833	South Sargasso	0	0	0	0
C239	19-Feb-12	1100	4	0	absent	ND	present	0	absent	0	absent	25.923	-77.723	South Sargasso	0	0	0	0
C239	19-Feb-12	1300	4	0	absent	0	absent	0	absent	0	absent	25.898	-77.578	South Sargasso	1	0	0	0
C239	19-Feb-12	1500	5	0	absent	0	absent	0	absent	0	absent	25.857	-77.480	South Sargasso	0	0	0	0
C239	19-Feb-12	1600	4	15	present	ND	present	0	absent	0	absent	25.795	-77.357	South Sargasso	0	0	0	0
C239	19-Feb-12	1705	4	3	present	ND	present	0	absent	0	absent	25.738	-77.262	South Sargasso	0	0	0	0
C239	19-Feb-12	1800	4	0	absent	0	absent	0	absent	0	absent	25.722	-77.173	South Sargasso	0	0	0	0
C239	20-Feb-12	700	4	3	present	ND	present	0	absent	0	absent	25.712	-77.008	South Sargasso	0	0	0	0
C239	20-Feb-12	900	5	13	present	ND	present	0	absent	0	absent	25.698	-75.982	South Sargasso	0	0	0	0
C239	20-Feb-12	1100	5	11	present	ND	present	0	absent	0	absent	25.632	-75.905	South Sargasso	0	0	0	0
C239	20-Feb-12	1200	5	23	present	ND	present	0	absent	0	absent	25.605	-75.890	South Sargasso	0	0	0	0
C239	20-Feb-12	1300	5	61	present	ND	present	5	present	0	absent	25.592	-75.830	South Sargasso	0	0	0	0
C239	20-Feb-12	1600	3	0	absent	0	absent	0	absent	0	absent	25.538	-75.542	South Sargasso	0	0	0	0
C239	20-Feb-12	1800	5	50	present	ND	present	2	present	0	absent	25.527	-75.392	South Sargasso	0	0	0	0
C239	21-Feb-12	900	4	6	present	ND	present	0	absent	0	absent	25.385	-74.140	South Sargasso	0	0	0	0
C239	21-Feb-12	1100	4	5	present	ND	present	1	present	0	absent	25.352	-74.088	South Sargasso	0	0	0	0
C239	21-Feb-12	1200	3	6	present	ND	present	5	present	0	absent	25.342	-74.068	South Sargasso	0	0	0	0
C239	21-Feb-12	1400	4	6	present	ND	present	2	present	0	absent	25.280	-74.037	South Sargasso	0	0	0	0
C239	21-Feb-12	1524	4	5	present	ND	present	3	present	0	absent	25.265	-74.028	South Sargasso	0	0	0	0
C239	21-Feb-12	1600	2	8	present	ND	present	1	present	0	absent	25.292	-74.028	South Sargasso	0	0	0	0
C239	21-Feb-12	1700	4	2	present	ND	present	0	absent	0	absent	25.327	-74.027	South Sargasso	0	0	0	0
C239	22-Feb-12	700	2	7	present	ND	present	0	absent	0	absent	25.740	-73.022	South Sargasso	0	0	1	0
C239	22-Feb-12	800	2	1	present	ND	present	0	absent	0	absent	25.765	-72.943	South Sargasso	0	0	0	0
C239	22-Feb-12	900	2	13	present	ND	present	3	present	0	absent	25.788	-72.857	South Sargasso	0	0	0	0
C239	22-Feb-12	1000	2	25	present	ND	present	1	present	0	absent	25.788	-72.807	South Sargasso	0	0	0	0
C239	22-Feb-12	1100	2	30	present	ND	present	0	absent	0	absent	25.780	-72.800	South Sargasso	0	0	0	0
C239	22-Feb-12	1300	1	136	present	ND	present	0	absent	0	absent	25.735	-72.727	South Sargasso	0	0	0	0
C239	22-Feb-12	1400	2	32	present	ND	present	3	present	0	absent	25.745	-72.630	South Sargasso	0	0	0	0
C239	22-Feb-12	1700	4	0	absent	0	absent	0	absent	0	absent	25.803	-72.382	South Sargasso	0	0	0	0
C239	22-Feb-12	1800	3	0	absent	0	absent	0	absent	0	absent	25.817	-72.297	South Sargasso	0	0	0	0
C239	23-Feb-12	700	4	0	absent	ND	present	0	absent	0	absent	26.115	-71.282	South Sargasso	0	0	0	0
C239	23-Feb-12	800	4	33	present	ND	present	1	present	0	absent	26.015	-71.382	South Sargasso	8	0	0	0
C239	23-Feb-12	900	5	2	present	ND	present	0	absent	0	absent	26.040	-71.298	South Sargasso	0	0	0	0
C239	23-Feb-12	1100	4	0	absent	0	absent	0	absent	0	absent	26.073	-71.173	South Sargasso	0	0	0	0
C239	23-Feb-12	1300	4	40	present	ND	present	18	present	0	absent	26.107	-71.143	South Sargasso	0	0	0	0
C239	23-Feb-12	1400	4	35	present	ND	present	6	present	0	absent	26.137	-71.028	South Sargasso	0	0	0	0
C239	23-Feb-12	1700	3	7	present	ND	present	0	absent	0	absent	26.212	-70.777	South Sargasso	0	0	0	0
C239	24-Feb-12	700	3	12	present	ND	present	2	present	0	absent	26.457	-70.262	South Sargasso	0	0	0	0
C239	24-Feb-12	800	3	0	absent	ND	present	0	absent	0	absent	26.507	-70.165	South Sargasso	3	0	0	0
C239	24-Feb-12	900	3	15	present	ND	present	5	present	0	absent	26.555	-70.047	South Sargasso	0	0	0	0
C239	24-Feb-12	1200	4	6	present	ND	present	0	absent	0	absent	26.608	-70.010	South Sargasso	1	0	0	0
C239	24-Feb-12	1300	4	14	present	ND	present	1	present	0	absent	26.628	-69.947	South Sargasso	2	0	0	0
C239	24-Feb-12	1400	4	9	present	ND	present	11	present	0	absent	26.647	-69.098	South Sargasso	1	0	0	0
C239	24-Feb-12	1600	4	0	absent	ND	present	0	absent	0	absent	26.677	-69.657	South Sargasso	0	0	0	0
C239	24-Feb-12	1700	4	9	present	ND	present	0	absent	0	absent	26.685	-69.557	South Sargasso	0	0	0	0
C239	25-Feb-12	700	2	23	present	ND	present	0	absent	0	absent	27.007	-68.955	South Sargasso	0	0	4	0
C239	25-Feb-12	800	2	5	present	ND	present	0	absent	0	absent	26.897	-68.827	South Sargasso	0	0	0	0
C239	25-Feb-12	900	2	53	present	ND	present	1	present	0	absent	27.048	-68.845	South Sargasso	0	0	0	0
C239	25-Feb-12	1100	3	1	present	ND	present	0	absent	0	absent	26.955	-68.765	South Sargasso	0	0	0	0
C239	25-Feb-12	1300	3	9	present	ND	present	2	present	0	absent	27.002	-68.778	South Sargasso	0	0	0	0
C239	25-Feb-12	1400	3	13	present	ND	present	5	present	0	absent	27.062	-68.655	South Sargasso	8	0	0	0
C239	26-Feb-12	700	2	0	absent	0	absent	0	absent	0	absent	26.587	-68.408	South Sargasso	0	0	0	0
C239	26-Feb-12	800	1	65	present	ND	present	0	absent	0	absent	26.420	-68.433	South Sargasso	0	0	0	0
C239	26-Feb-12	900	2	0	absent	ND	present	0	absent	0	absent	26.370	-68.413	South Sargasso	0	0	0	0
C239	26-Feb-12	1000	2	57	present	ND	present	2	present	0	absent	26.185	-68.427	South Sargasso	0	0	0	0
C239	26-Feb-12	1100	2	0	absent	0	absent	0	absent	0	absent	26.105	-68.385	South Sargasso	0	0	0	0
C239	26-Feb-12	1300	3	30	present	ND	present	0	absent	0	absent	25.992	-68.413	South Sargasso	0	0	0	0
C239	26-Feb-12	1400	3	45	present	ND	present	1	present	0	absent	25.933	-68.413	South Sargasso	0	0	0	0
C239	26-Feb-12	1500	3	5	present	ND	present	0	absent	0	absent	25.798	-68.497	South Sargasso	0	0	0	0
C239	26-Feb-12	1600	3	2	present	ND	present	0	absent	0	absent	25.728	-68.407	South Sargasso	0	0	0	0
C239	26-Feb-12	1700	5	0	absent	0	absent	0	absent	0	absent	25.625	-68.408	South Sargasso	0	0	0	0
C239	27-Feb-12	700	5	25	present	ND	present	1	present	0	absent	24.383	-68.475	South Sargasso	1	0	0	0
C239	27-Feb-12	800	5	16	present	ND	present	1	present	0	absent	24.323	-68.472	South Sargasso	0	0	0	0
C239	27-Feb-12	900	5	0	absent	0	absent	0	absent	0	absent	24.247	-68.472	South Sargasso	0	0	0	0
C239	27-Feb-12	1000	5	16	present	ND	present	5	present	0	absent	24.182	-68.472	South Sargasso	0	0	0	0
C239	27-Feb-12	1100	5	0	absent	ND	present	0	absent	0	absent	24.120	-68.472	South Sargasso	0	0	0	0
C239	27-Feb-12	1200	4	0	absent	0	absent	0	absent	0	absent	24.065	-68.497	South Sargasso	0	0	0	0
C239	27-Feb-12	1300	5	5	present	ND	present	0	absent	0	absent	23.037	-68.495	South Sargasso	1	1	0	0
C239	27-Feb-12	1400	5	0	absent	0	absent	0	absent	0	absent	23.947	-68.488	South Sargasso	0	0	0	0
C239	27-Feb-12	1700	5	0	absent	0	absent	0	absent	0	absent	23.695	-68.463	South Sargasso	0	0	1	0
C239	28-Feb-12	700	4	1	present	ND	present	0	absent	0	absent	22.657	-68.440	South Sargasso	0	0	0	0
C239	28-Feb-12	800	4	5	present	ND	present	2	present	0	absent	22.575	-68.442	South Sargasso	0	0	0	0
C239	28-Feb-12	900	4	3	present	ND	present	5	present	0	absent	22.505	-68.558	South Sargasso	0	0	0	0
C239	28-Feb-12	1000	4	2	present	ND	present	0	absent	0	absent	22.525	-68.568	South Sargasso	0	0	0	0
C239	28-Feb-12	1100	4	3	present	ND	present	0	absent	0	absent	22.402	-68.465	South Sargasso	0	0	0	0
C239	28-Feb-12	1200	4	2	present	ND	present	0	absent	0	absent	22.308	-68.470	South Sargasso	0	0	0	0
C239	28-Feb-12	1300	3	0	absent	ND	present	0	absent	0	absent	22.270	-68.490	South Sargasso	0	0	0	0
C239	28-Feb-12	1400	4	14	present	ND	present	1	present	0	absent	22.218	-68.497	South Sargasso	1	0	0	0
C239	28-Feb-12	1600	4	11	present	ND	present	0	absent	0	absent	22.072	-68.502	South Sargasso	0	0	0	0
C239	28-Feb-12	1700	3	0	absent	0	absent	0	absent	0	absent	21.952	-68.498	South Sargasso	0	0	0	0
C239	28-Feb-12	1800	3	3	present	ND	present	0	absent	0	absent	21.893	-68.602	South Sargasso	0	0	0	0
C239	29-Feb-12	700	5	1	present	ND	present	0	absent	0	absent	20.673	-68.455	South Sargasso	0	0	1	0
C239	29-Feb-12	800	4	3	present	ND	present	0	absent	0	absent	20.542	-68.375	South Sargasso	1	0	1	0
C239	29-Feb-12	900	4	0	absent	ND	present	0	absent	0	absent	20.432	-68.375	South Sargasso	0	0	0	0
C239	29-Feb-12	1200	4	0	absent	ND	present	0	absent	0	absent	20.337	-68.445	South Sargasso	0	0	0	0
C239	29-Feb-12	1300	4	5	present	ND	present	1	present	0	absent	20.327	-68.465	South Sargasso	0	0	1	0
C239	29-Feb-12	1600	4	0	absent	0	absent	5	present	0	absent	20.030	-68.465	South Sargasso	0	0	0	0
C239	29-Feb-12	1700	4	0	absent	0	absent	0	absent	0	absent	19.933	-68.458	South Sargasso	0	0	0	0
C239	29-Feb-12	1800	4	0	absent	0	absent	0	absent	0	absent	19.820	-68.450	South Sargasso	0	0	0	0
C239	1-Mar-12	800	3	0	absent	0	absent	0	absent	0	absent	19.142	-69.102	South Sargasso	0	0	0	0
C239	1-Mar-12	900	3	2	present	ND	present	0	absent	0	absent	19.162	-69.173	South Sargasso	0	0	10	0
C239	1-Mar-12	1000	3	0	absent	0	absent	0	absent	0	absent	19.188	-69.332	South Sargasso	0	0	0	0
C239	5-Mar-12	1200	4	0	absent	0	absent	0	absent	0	absent	19.232	-69.013	South Sargasso	0	0	0	0
C239	5-Mar-12	1300	4	0	absent	ND	present	0	absent	0	absent	19.287	-69.030	South Sargasso	0	0	0	0
C239	5-Mar-12	1400	4	0	absent	0	absent	0	absent	0	absent	19.298	-68.963	South Sargasso	0	0	0	0
C239	5-Mar-12	1600	3	1	present	0	absent	0	absent	0	absent	19.313	-68.998	South Sargasso	0	0	0	0
C239	5-Mar-12	1700	4	1	present	0	absent	0	absent	0	absent	19.268	-68.902	South Sargasso	0	0	0	0
C239	6-Mar-12	700	4	0	absent	0	absent	0	absent	0	absent	19.445	-69.025	South Sargasso	0	0	0	0
C239	6-Mar-12	800	4	0	absent	0	absent	0	absent	0	absent	19.537	-69.137	South Sargasso	1	0	0	0
C239	6-Mar-12	900	4	0	absent	0	absent	0	absent	0	absent	19.615	-69.223	South Sargasso	0	0	0	0
C239	6-Mar-12	1200	4	0	absent	ND	present	0	absent	0	absent	19.755	-69.438	South Sargasso	0	0	0	0
C239	6-Mar-12	1300	4	0	absent	0	absent	0	absent	0	absent	19.737	-69.487	South Sargasso	0	0	0	0
C239	6-Mar-12	1400	4	1	present	0	absent	0	absent	0	absent	19.775	-69.597	South Sargasso	0	0	1	0
C239	6-Mar-12	1700	3	0	absent	0	absent	0	absent	0	absent	19.813	-69.747	South Sargasso	0	1	0	0
C239	6-Mar-12	1800	3	0	absent	0	absent	0	absent	0	absent	19.818	-69.782	South Sargasso	0	0	0	0
C239	7-Mar-12	700	4	0	absent	0	absent	0	absent	0	absent	20.173	-70.915	South Sargasso	0	0	0	0
C239	7-Mar-12	800	5	6	present	ND	present	0	absent	0	absent	20.198	-71.028	South Sargasso	1	0	0	0
C239	7-Mar-12	900	5	0	absent	0	absent	0	absent	0	absent	20.227	-71.127	South Sargasso	1	0	0	0
C239	7-Mar-12	1100	7	2	present	ND	present	0	absent	0	absent	20.225	-71.260	South Sargasso	0	0	0	0
C239	7-Mar-12	1200	7	1	present	0	absent	1	present	0	absent	20.192	-71.297	South Sargasso	0	0	0	0
C239	7-Mar-12	1300	6	0	absent	0	absent	0	absent	0	absent	20.167	-71.330	South Sargasso	0	0	0	0
C239	7-Mar-12	1400	6	4	present	0	absent	0	absent	0	absent	20.148	-71.355	South Sargasso	0	0	0	0
C239	7-Mar-12	1600	6	0	absent	ND	present	1	present	0	absent	20.197	-71.607	South Sargasso	0	0	0	0
C239	7-Mar-12	1700	6	3	present	ND	present	0	absent	0	absent	20.225	-71.715	South Sargasso	0	0	0	0
C239	7-Mar-12	1800	6	0	absent	0	absent	0	absent	0	absent	20.273	-71.893	South Sargasso	0	0	0	0
C239	8-Mar-12	700	6	0	absent	0	absent	0	absent	0	absent	20.170	-73.028	South Sargasso	0	0	0	0
C239	8-Mar-12	800	6	0	absent	0	absent	0	absent	0	absent	20.137	-73.108	South Sargasso	0	0	0	0
C239	8-Mar-12	900	6	0	absent	0	absent	0	absent	0	absent	20.108	-73.180	South Sargasso	1	0	0	0
C239	8-Mar-12	1000	6	0	absent	0	absent	0	absent	0	absent	20.068	-73.282	South Sargasso	1	0	0	0
C239	8-Mar-12	1100	6	0	absent	0	absent	0	absent	0	absent	20.023	-73.363	South Sargasso	0	0	0	0
C239	8-Mar-12	1200	6	0	absent	0	absent	0	absent	0	absent	19.968	-73.428	Western Caribbean	0	0	0	0
C239	8-Mar-12	1600	6	0	absent	0	absent	0	absent	0	absent	19.660	-73.705	Western Caribbean	0	0	0	0
C239	8-Mar-12	1700	7	0	absent	0	absent	0	absent	0	absent	19.580	-73.732	Western Caribbean	0	0	0	0
C239	8-Mar-12	1800	5	0	absent	0	absent	0	absent	0	absent	19.480	-73.750	Western Caribbean	0	0	0	0
C239	9-Mar-12	1400	4	2	present	ND	present	0	absent	0	absent	19.005	-74.517	Western Caribbean	0	0	0	0
C239	10-Mar-12	700	4	0	absent	0	absent	0	absent	0	absent	18.625	-75.527	Western Caribbean	0	0	0	0
C239	10-Mar-12	900	4	5	present	ND	present	0	absent	0	absent	18.495	-75.505	Western Caribbean	0	0	1	0
C239	10-Mar-12	1000	3	0	absent	0	absent	0	absent	0	absent	18.390	-75.507	Western Caribbean	0	0	0	0
C239	10-Mar-12	1100	3	3	present	ND	present	0	absent	0	absent	18.362	-75.510	Western Caribbean	4	0	0	0
C239	10-Mar-12	1300	3	0	absent	0	absent	0	absent	0	absent	18.348	-75.522	Western Caribbean	0	0	0	0
C239	10-Mar-12	1400	2	5	present	ND	present	0	absent	0	absent	18.335	-75.278	Western Caribbean	0	0	0	0
C239	10-Mar-12	1700	2	0	absent	ND	present	0	absent	0	absent	18.295	-75.700	Western Caribbean	0	0	3	0
C239	10-Mar-12	1800	2	0	absent	0	absent	0	absent	0	absent	18.283	-75.778	Western Caribbean	0	0	0	0
C239	14-Mar-12	1000	3	1	present	ND	present	0	absent	0	absent	18.222	-76.440	Western Caribbean	0	0	0	0
C239	14-Mar-12	1100	3	6	present	ND	present	0	absent	0	absent	18.305	-76.498	Western Caribbean	0	0	0	0
C239	14-Mar-12	1200	3	1	present	0	absent	0	absent	0	absent	18.335	-76.565	Western Caribbean	0	0	0	0
C239	14-Mar-12	1300	4	0	absent	0	absent	0	absent	0	absent	18.377	-76.602	Western Caribbean	0	0	0	0
C239	14-Mar-12	1400	4	5	present	ND	present	1	present	0	absent	18.443	-76.645	Western Caribbean	0	0	0	0
C239	14-Mar-12	1700	4	23	present	ND	present	0	absent	0	absent	18.568	-76.862	Western Caribbean	0	0	0	0
C239	14-Mar-12	1800	4	7	present	ND	present	0	absent	0	absent	18.608	-76.973	Western Caribbean	0	0	0	0
C239	14-Mar-12	1900	4	8	present	ND	present	0	absent	0	absent	18.633	-77.043	Western Caribbean	0	0	0	0
C239	15-Mar-12	700	3	23	present	ND	present	0	absent	0	absent	18.860	-77.918	Western Caribbean	0	0	1	0
C239	15-Mar-12	800	3	17	present	ND	present	0	absent	0	absent	18.862	-78.028	Western Caribbean	0	0	0	0
C239	15-Mar-12	900	4	5	present	ND	present	0	absent	0	absent	18.895	-78.138	Western Caribbean	0	0	0	0
C239	15-Mar-12	1000	4	17	present	ND	present	0	absent	0	absent	18.907	-78.177	Western Caribbean	0	0	0	0
C239	15-Mar-12	1100	3	2	present	0	absent	0	absent	0	absent	18.915	-78.228	Western Caribbean	0	0	0	0
C239	15-Mar-12	1200	4	3	present	ND	present	0	absent	0	absent	18.912	-78.237	Western Caribbean	0	0	0	0
C239	15-Mar-12	1300	4	9	present	ND	present	0	absent	0	absent	18.893	-78.248	Western Caribbean	0	0	0	0
C239	15-Mar-12	1400	4	0	absent	0	absent	0	absent	0	absent	18.920	-78.342	Western Caribbean	0	0	0	0
C239	15-Mar-12	1700	4	2	present	ND	present	0	absent	0	absent	19.023	-78.607	Western Caribbean	0	0	0	0
C239	15-Mar-12	1800	4	10	present	ND	present	0	absent	0	absent	19.067	-78.687	Western Caribbean	0	0	0	0
C239	16-Mar-12	700	3	0	absent	0	absent	0	absent	0	absent	19.148	-79.608	Western Caribbean	0	0	0	0
C239	16-Mar-12	900	4	8	present	ND	present	0	absent	0	absent	19.203	-79.792	Western Caribbean	0	0	0	0
C239	16-Mar-12	1000	4	10	present	ND	present	5	present	0	absent	19.215	-79.852	Western Caribbean	0	0	4	0
C239	16-Mar-12	1100	3	2	present	0	absent	0	absent	0	absent	19.208	-79.880	Western Caribbean	0	0	0	0
C239	16-Mar-12	1200	4	2	present	0	absent	0	absent	0	absent	19.192	-79.892	Western Caribbean	0	0	0	0
C239	16-Mar-12	1300	4	0	absent	ND	present	0	absent	0	absent	19.152	-79.905	Western Caribbean	0	0	0	0
C239	16-Mar-12	1400	3	11	present	ND	present	0	absent	0	absent	19.160	-79.952	Western Caribbean	0	0	0	0
C239	16-Mar-12	1715	3	0	absent	ND	present	0	absent	0	absent	19.260	-80.137	Western Caribbean	0	0	0	0
C239	16-Mar-12	1800	3	17	present	ND	present	1	present	0	absent	19.277	-80.178	Western Caribbean	0	0	0	0
C239	17-Mar-12	0	4	10	present	ND	present	0	absent	0	absent	19.647	-81.695	Western Caribbean	0	0	0	0
C239	17-Mar-12	800	4	21	present	ND	present	6	present	0	absent	19.662	-81.388	Western Caribbean	0	0	1	0
C239	17-Mar-12	900	4	9	present	ND	present	1	present	0	absent	19.695	-81.592	Western Caribbean	1	0	0	0
C239	17-Mar-12	1000	4	40	present	ND	present	8	present	0	absent	19.793	-81.643	Western Caribbean	5	0	0	0
C239	17-Mar-12	1300	4	0	absent	ND	present	1	present	0	absent	19.645	-81.645	Western Caribbean	0	0	0	0
C239	17-Mar-12	1700	4	0	absent	0	absent	0	absent	0	absent	19.767	-82.037	Western Caribbean	0	0	0	0
C239	18-Mar-12	1800	4	0	absent	ND	present	0	absent	0	absent	19.815	-82.170	Western Caribbean	1	0	0	0
C240	1-Apr-12	1600	1	0	absent	0	absent	0	absent	0	absent	24.447	-81.775	Gulf of Mexico/Florida Straits	0	0	0	1
C240	1-Apr-12	1700	2	0	absent	0	absent	0	absent	0	absent	24.437	-81.738	Gulf of Mexico/Florida Straits	0	0	0	0
C240	1-Apr-12	1800	2	0	absent	ND	present	0	absent	0	absent	24.412	-81.698	Gulf of Mexico/Florida Straits	0	0	0	0
C240	2-Apr-12	900	2	6	present	ND	present	0	absent	0	absent	25.145	-80.148	Gulf of Mexico/Florida Straits	0	0	0	0
C240	2-Apr-12	1300	1	21	present	ND	present	0	absent	0	absent	25.370	-80.027	Gulf of Mexico/Florida Straits	0	0	0	0
C240	2-Apr-12	1400	1	30	present	ND	present	2	present	0	absent	25.477	-79.992	Gulf of Mexico/Florida Straits	0	0	0	0
C240	2-Apr-12	1700	1	7	present	ND	present	0	absent	0	absent	25.930	-79.903	Gulf of Mexico/Florida Straits	0	0	0	0
C240	2-Apr-12	1800	2	45	present	ND	present	0	absent	0	absent	26.038	-79.872	Gulf of Mexico/Florida Straits	0	0	0	0
C240	2-Apr-12	1900	2	3	present	ND	present	0	absent	0	absent	26.113	-79.860	Gulf of Mexico/Florida Straits	0	0	0	0
C240	3-Apr-12	700	4	5	present	ND	present	0	absent	0	absent	27.552	-79.577	Gulf of Mexico/Florida Straits	0	0	0	0
C240	3-Apr-12	800	3	0	absent	ND	present	0	absent	0	absent	27.637	-79.523	Gulf of Mexico/Florida Straits	0	0	0	0
C240	3-Apr-12	1100	ND	0	absent	0	absent	0	absent	0	absent	27.760	-79.455	Gulf of Mexico/Florida Straits	0	0	0	0
C240	3-Apr-12	1600	3	29	present	ND	present	0	absent	0	absent	28.250	-79.690	Gulf of Mexico/Florida Straits	2	0	0	0
C240	3-Apr-12	1700	2	0	absent	ND	present	0	absent	0	absent	28.300	-79.710	Gulf of Mexico/Florida Straits	0	0	0	0
C240	3-Apr-12	1800	1	8	present	ND	present	0	absent	0	absent	28.350	-79.770	Gulf of Mexico/Florida Straits	0	0	0	0
C240	3-Apr-12	2000	2	1	present	0	absent	0	absent	0	absent	28.477	-79.867	Gulf of Mexico/Florida Straits	0	0	0	0
C240	4-Apr-12	700	4	14	present	ND	present	0	absent	0	absent	29.312	-79.198	Gulf of Mexico/Florida Straits	0	0	1	0
C240	4-Apr-12	800	3	15	present	ND	present	0	absent	0	absent	29.307	-79.090	Gulf of Mexico/Florida Straits	0	0	0	0
C240	4-Apr-12	900	3	16	present	ND	present	0	absent	0	absent	29.313	-79.023	Gulf of Mexico/Florida Straits	0	0	0	0
C240	4-Apr-12	1300	4	0	absent	ND	present	6	present	0	absent	29.432	-79.033	Gulf of Mexico/Florida Straits	2	6	0	0
C240	4-Apr-12	1600	4	0	absent	0	absent	0	absent	0	absent	29.612	-79.085	Gulf of Mexico/Florida Straits	0	0	1	0
C240	4-Apr-12	1800	3	0	absent	ND	present	0	absent	0	absent	29.800	-79.120	Gulf of Mexico/Florida Straits	0	0	0	0
C240	4-Apr-12	1900	2	0	absent	0	absent	0	absent	0	absent	29.867	-79.217	Gulf of Mexico/Florida Straits	3	0	0	0
C240	5-Apr-12	700	4	1	present	0	absent	0	absent	0	absent	30.257	-78.220	North Sargasso	0	0	1	0
C240	5-Apr-12	800	4	40	present	ND	present	0	absent	0	absent	30.205	-78.155	North Sargasso	0	0	0	0
C240	5-Apr-12	900	4	23	present	ND	present	0	absent	0	absent	30.142	-78.100	North Sargasso	0	0	0	0
C240	5-Apr-12	1000	3	5	present	ND	present	0	absent	0	absent	30.127	-78.077	North Sargasso	0	0	0	0
C240	5-Apr-12	1700	4	25	present	ND	present	1	present	0	absent	30.135	-77.865	North Sargasso	0	0	0	0
C240	5-Apr-12	1800	4	29	present	ND	present	20	present	0	absent	30.138	-77.808	North Sargasso	0	0	0	0
C240	5-Apr-12	1900	3	4	present	ND	present	7	present	0	absent	30.155	-77.745	North Sargasso	0	0	0	0
C240	6-Apr-12	800	4	18	present	ND	present	0	absent	0	absent	30.292	-76.675	North Sargasso	0	20	0	0
C240	6-Apr-12	1100	4	109	present	ND	present	4	present	0	absent	30.362	-76.533	North Sargasso	0	0	1	0
C240	6-Apr-12	1200	2	47	present	ND	present	3	present	0	absent	30.363	-76.452	North Sargasso	0	0	0	0
C240	6-Apr-12	1700	2	4	present	ND	present	0	absent	0	absent	30.292	-76.098	North Sargasso	0	0	0	0
C240	7-Apr-12	1700	ND	23	present	ND	present	4	present	0	absent	29.563	-75.252	North Sargasso	0	0	0	0
C240	7-Apr-12	1800	5	13	present	ND	present	3	present	0	absent	29.540	-75.198	North Sargasso	1	0	0	0
C240	8-Apr-12	800	2	41	present	ND	present	3	present	0	absent	29.132	-74.990	North Sargasso	0	0	0	0
C240	8-Apr-12	1100	1	0	absent	ND	present	3	present	0	absent	29.157	-74.898	North Sargasso	0	0	0	0
C240	8-Apr-12	1200	2	0	absent	0	absent	0	absent	0	absent	29.203	-74.848	North Sargasso	0	0	1	0
C240	8-Apr-12	1300	2	29	present	ND	present	0	absent	0	absent	29.270	-74.795	North Sargasso	0	0	0	0
C240	8-Apr-12	1500	2	16	present	ND	present	0	absent	0	absent	29.350	-74.685	North Sargasso	0	0	0	0
C240	8-Apr-12	1700	1	5	present	0	absent	0	absent	0	absent	29.405	-74.612	North Sargasso	0	0	0	0
C240	8-Apr-12	1800	1	226	present	ND	present	11	present	0	absent	29.420	-74.573	North Sargasso	1	0	0	0
C240	8-Apr-12	1900	2	54	present	ND	present	9	present	0	absent	29.442	-74.552	North Sargasso	0	0	0	0
C240	9-Apr-12	700	2	8	present	ND	present	1	present	0	absent	30.098	-73.713	North Sargasso	0	0	0	0
C240	9-Apr-12	800	2	19	present	ND	present	2	present	0	absent	30.147	-73.690	North Sargasso	0	0	0	0
C240	9-Apr-12	900	3	10	present	ND	present	5	present	0	absent	30.195	-73.668	North Sargasso	0	0	0	0
C240	9-Apr-12	1700	3	14	present	ND	present	5	present	0	absent	30.410	-73.227	North Sargasso	1	0	0	0
C240	9-Apr-12	1800	3	1	present	ND	present	6	present	0	absent	30.443	-73.137	North Sargasso	0	0	0	0
C240	9-Apr-12	1900	3	7	present	ND	present	0	absent	0	absent	30.470	-73.057	North Sargasso	0	0	0	0
C240	10-Apr-12	700	4	17	present	ND	present	0	absent	0	absent	30.687	-72.142	North Sargasso	0	0	0	0
C240	10-Apr-12	900	4	12	present	ND	present	0	absent	0	absent	30.748	-71.970	North Sargasso	0	0	0	0
C240	10-Apr-12	1300	5	11	present	ND	present	3	present	0	absent	30.892	-71.893	North Sargasso	1	0	0	0
C240	10-Apr-12	1400	4	12	present	ND	present	4	present	0	absent	30.942	-71.787	North Sargasso	0	0	0	0
C240	10-Apr-12	1700	4	11	present	ND	present	4	present	0	absent	31.027	-71.472	North Sargasso	0	0	0	0
C240	10-Apr-12	1800	5	5	present	ND	present	0	absent	0	absent	31.043	-71.347	North Sargasso	0	0	1	0
C240	11-Apr-12	800	4	0	absent	0	absent	0	absent	0	absent	31.323	-70.335	North Sargasso	0	0	0	0
C240	11-Apr-12	900	5	0	absent	0	absent	0	absent	0	absent	31.345	-70.227	North Sargasso	0	0	0	0
C240	11-Apr-12	1200	4	0	absent	ND	present	0	absent	0	absent	31.428	-70.028	North Sargasso	0	0	0	0
C240	11-Apr-12	1300	5	0	absent	0	absent	0	absent	0	absent	31.447	-69.915	North Sargasso	0	0	0	0
C240	11-Apr-12	1400	5	0	absent	0	absent	0	absent	0	absent	31.467	-69.813	North Sargasso	0	0	0	0
C240	11-Apr-12	1600	5	0	absent	0	absent	0	absent	0	absent	31.498	-69.640	North Sargasso	0	0	0	0
C240	11-Apr-12	1700	5	0	absent	0	absent	0	absent	0	absent	31.520	-69.538	North Sargasso	0	0	0	0
C240	11-Apr-12	1800	5	0	absent	0	absent	0	absent	0	absent	31.540	-69.432	North Sargasso	0	0	0	0
C240	11-Apr-12	1900	5	0	absent	0	absent	0	absent	0	absent	31.550	-69.388	North Sargasso	0	0	0	0
C240	12-Apr-12	700	3	0	absent	ND	present	0	absent	0	absent	31.690	-68.668	North Sargasso	0	0	0	0
C240	12-Apr-12	800	4	0	absent	0	absent	0	absent	0	absent	31.688	-68.607	North Sargasso	0	0	0	0
C240	12-Apr-12	900	3	0	absent	0	absent	0	absent	0	absent	31.683	-68.553	North Sargasso	0	0	0	0
C240	12-Apr-12	1600	5	0	absent	0	absent	0	absent	0	absent	31.655	-68.187	North Sargasso	0	0	0	0
C240	12-Apr-12	1700	5	0	absent	0	absent	0	absent	0	absent	31.665	-68.092	North Sargasso	0	0	0	0
C240	12-Apr-12	1800	5	0	absent	0	absent	0	absent	0	absent	31.673	-67.997	North Sargasso	0	0	0	0
C240	12-Apr-12	1900	4	0	absent	0	absent	0	absent	0	absent	31.692	-67.897	North Sargasso	0	0	0	0
C240	13-Apr-12	700	6	0	absent	0	absent	0	absent	0	absent	31.728	-67.077	North Sargasso	0	0	0	0
C240	13-Apr-12	800	5	0	absent	0	absent	0	absent	0	absent	31.743	-67.013	North Sargasso	0	0	0	0
C240	13-Apr-12	900	5	0	absent	0	absent	0	absent	0	absent	31.755	-66.933	North Sargasso	0	7	0	0
C240	13-Apr-12	1100	5	0	absent	0	absent	0	absent	0	absent	31.763	-66.823	North Sargasso	0	0	0	0
C240	13-Apr-12	1200	5	0	absent	0	absent	0	absent	0	absent	31.778	-66.732	North Sargasso	0	0	0	0
C240	13-Apr-12	1300	4	0	absent	0	absent	0	absent	0	absent	31.800	-66.638	North Sargasso	0	0	0	0
C240	13-Apr-12	1400	4	0	absent	0	absent	0	absent	0	absent	31.807	-66.550	North Sargasso	0	0	0	0
C240	13-Apr-12	1700	4	0	absent	0	absent	0	absent	0	absent	31.880	-66.243	North Sargasso	0	0	0	0
C240	14-Apr-12	1300	5	0	absent	0	absent	0	absent	0	absent	31.942	-65.052	North Sargasso	0	0	0	0
C240	14-Apr-12	1400	5	0	absent	0	absent	0	absent	0	absent	31.975	-64.935	North Sargasso	1	0	0	0
C240	18-Apr-12	1100	5	0	absent	0	absent	0	absent	0	absent	32.323	-64.540	North Sargasso	1	0	0	0
C240	18-Apr-12	1200	5	0	absent	0	absent	0	absent	0	absent	32.278	-64.490	North Sargasso	0	0	0	0
C240	18-Apr-12	1300	5	0	absent	0	absent	0	absent	0	absent	32.205	-64.405	North Sargasso	0	0	0	0
C240	18-Apr-12	1400	4	0	absent	0	absent	0	absent	0	absent	32.135	-64.298	North Sargasso	0	0	1	0
C240	18-Apr-12	1500	4	0	absent	0	absent	0	absent	0	absent	32.072	-64.228	North Sargasso	0	0	0	0
C240	18-Apr-12	1600	5	0	absent	0	absent	0	absent	0	absent	31.988	-64.150	North Sargasso	1	0	0	0
C240	18-Apr-12	1700	4	0	absent	0	absent	0	absent	0	absent	31.935	-64.097	North Sargasso	0	0	0	0
C240	18-Apr-12	1800	4	0	absent	0	absent	0	absent	0	absent	31.880	-64.057	North Sargasso	0	0	0	0
C240	19-Apr-12	700	3	0	absent	0	absent	0	absent	0	absent	30.917	-63.465	North Sargasso	0	0	0	0
C240	19-Apr-12	800	4	1	present	0	absent	0	absent	0	absent	30.875	-63.428	North Sargasso	0	0	0	0
C240	19-Apr-12	900	3	0	absent	0	absent	0	absent	0	absent	30.818	-63.342	North Sargasso	0	0	0	0
C240	19-Apr-12	1300	4	1	present	0	absent	0	absent	0	absent	30.718	-63.248	North Sargasso	0	0	0	0
C240	19-Apr-12	1700	3	10	present	ND	present	1	present	0	absent	30.415	-63.068	North Sargasso	0	0	0	0
C240	19-Apr-12	1900	3	0	absent	0	absent	0	absent	0	absent	30.250	-62.980	North Sargasso	0	0	0	0
C240	20-Apr-12	700	2	12	present	ND	present	0	absent	0	absent	29.430	-62.717	North Sargasso	0	0	0	0
C240	20-Apr-12	800	2	9	present	ND	present	1	present	0	absent	29.385	-62.705	North Sargasso	0	0	0	0
C240	20-Apr-12	1000	2	9	present	ND	present	1	present	0	absent	29.310	-62.687	North Sargasso	0	0	0	0
C240	20-Apr-12	1200	5	0	absent	ND	present	0	absent	0	absent	29.263	-62.658	North Sargasso	0	0	1	0
C240	20-Apr-12	1700	3	26	present	ND	present	1	present	0	absent	28.993	-62.535	North Sargasso	0	0	0	0
C240	20-Apr-12	1800	3	25	present	ND	present	0	absent	0	absent	28.953	-62.522	South Sargasso	0	0	0	0
C240	21-Apr-12	700	2	8	present	ND	present	0	absent	0	absent	28.197	-62.213	South Sargasso	0	0	0	0
C240	21-Apr-12	800	2	2	present	0	absent	0	absent	0	absent	28.142	-62.163	South Sargasso	0	0	0	0
C240	21-Apr-12	900	2	8	present	ND	present	1	present	0	absent	28.060	-62.085	South Sargasso	0	0	1	0
C240	21-Apr-12	1000	2	9	present	ND	present	0	absent	0	absent	28.022	-62.077	South Sargasso	0	0	0	0
C240	21-Apr-12	1100	2	12	present	ND	present	1	present	0	absent	27.970	-62.058	South Sargasso	0	0	0	0
C240	21-Apr-12	1200	2	53	present	ND	present	7	present	0	absent	27.885	-61.985	South Sargasso	0	0	0	0
C240	21-Apr-12	1300	2	8	present	ND	present	12	present	0	absent	27.815	-61.987	South Sargasso	0	0	0	0
C240	21-Apr-12	1400	2	51	present	ND	present	7	present	0	absent	27.602	-61.927	South Sargasso	0	0	0	0
C240	21-Apr-12	1700	3	10	present	ND	present	0	absent	0	absent	27.602	-61.927	South Sargasso	0	0	1	0
C240	22-Apr-12	700	5	12	present	ND	present	1	present	0	absent	26.847	-61.702	South Sargasso	1	0	0	0
C240	22-Apr-12	800	4	40	present	ND	present	6	present	0	absent	26.773	-61.692	South Sargasso	0	0	0	0
C240	22-Apr-12	900	4	12	present	ND	present	0	absent	0	absent	26.712	-61.685	South Sargasso	1	0	0	0
C240	22-Apr-12	1100	5	6	present	ND	present	0	absent	0	absent	26.682	-61.700	South Sargasso	0	0	0	0
C240	22-Apr-12	1300	5	13	present	ND	present	0	absent	0	absent	26.513	-61.752	South Sargasso	3	0	1	0
C240	22-Apr-12	1400	5	31	present	ND	present	24	present	0	absent	26.467	-61.797	South Sargasso	0	0	0	0
C240	22-Apr-12	1500	5	27	present	ND	present	13	present	0	absent	26.342	-61.860	South Sargasso	0	0	0	0
C240	22-Apr-12	1700	3	ND	present	ND	present	3	present	0	absent	26.287	-61.843	South Sargasso	0	0	0	0
C240	22-Apr-12	1800	3	0	absent	ND	present	0	absent	0	absent	26.228	-61.848	South Sargasso	0	0	0	0
C240	23-Apr-12	700	5	2	present	ND	present	5	present	0	absent	25.525	-61.053	South Sargasso	0	0	0	0
C240	23-Apr-12	800	5	56	present	ND	present	0	absent	0	absent	25.472	-61.018	South Sargasso	15	0	0	0
C240	23-Apr-12	900	5	23	present	ND	present	0	absent	0	absent	25.430	-60.992	South Sargasso	0	0	0	0
C240	23-Apr-12	1100	5	20	present	ND	present	0	absent	0	absent	25.418	-61.012	South Sargasso	0	0	0	0
C240	23-Apr-12	1200	4	13	present	ND	present	2	present	0	absent	25.427	-61.028	South Sargasso	0	0	0	0
C240	23-Apr-12	1300	4	30	present	0	absent	0	absent	0	absent	25.382	-61.050	South Sargasso	0	0	0	0
C240	23-Apr-12	1400	6	40	present	ND	present	15	present	0	absent	25.347	-61.063	South Sargasso	0	0	0	0
C240	23-Apr-12	1500	4	12	present	ND	present	3	present	0	absent	25.245	-61.103	South Sargasso	0	0	0	0
C240	23-Apr-12	1700	5	10	present	0	absent	1	present	0	absent	25.198	-61.128	South Sargasso	0	0	0	0
C240	23-Apr-12	1800	5	27	present	ND	present	3	present	0	absent	25.158	-61.145	South Sargasso	0	0	0	0
C240	24-Apr-12	0	3	14	present	ND	present	0	absent	0	absent	24.342	-60.320	South Sargasso	0	0	0	0
C240	24-Apr-12	1200	3	1	present	ND	present	0	absent	0	absent	24.332	-60.918	South Sargasso	0	0	0	0
C240	24-Apr-12	1300	3	12	present	ND	present	4	present	0	absent	24.335	-60.875	South Sargasso	0	0	0	0
C240	25-Apr-12	700	1	12	present	ND	present	0	absent	0	absent	23.168	-60.435	South Sargasso	0	0	0	0
C240	25-Apr-12	800	1	53	present	0	absent	7	present	0	absent	23.135	-60.412	South Sargasso	0	0	0	0
C240	25-Apr-12	900	1	10	present	ND	present	0	absent	0	absent	23.063	-60.407	South Sargasso	0	0	0	0
C240	25-Apr-12	1000	1	7	present	ND	present	0	absent	0	absent	23.065	-60.407	South Sargasso	0	0	0	0
C240	25-Apr-12	1200	2	1	present	ND	present	0	absent	0	absent	23.002	-60.428	South Sargasso	0	0	0	0
C240	25-Apr-12	1700	2	0	absent	ND	present	0	absent	0	absent	22.660	-60.310	South Sargasso	2	0	0	0
C240	25-Apr-12	1800	1	0	absent	0	absent	0	absent	0	absent	22.592	-60.320	South Sargasso	0	0	0	0
C240	26-Apr-12	600	2	0	absent	0	absent	0	absent	0	absent	21.788	-60.448	South Sargasso	0	0	0	0
C240	26-Apr-12	800	3	7	present	ND	present	0	absent	0	absent	21.663	-60.478	South Sargasso	2	0	0	0
C240	26-Apr-12	900	4	103	present	ND	present	12	present	0	absent	21.575	-60.508	South Sargasso	2	0	0	0
C240	26-Apr-12	1200	3	1	present	ND	present	0	absent	0	absent	21.453	-60.553	South Sargasso	0	0	0	0
C240	26-Apr-12	1300	4	13	present	ND	present	0	absent	0	absent	21.355	-60.560	South Sargasso	0	0	0	0
C240	26-Apr-12	1400	4	26	present	ND	present	13	present	0	absent	21.242	-60.570	South Sargasso	0	0	0	0
C240	26-Apr-12	1700	4	3	present	ND	present	0	absent	0	absent	21.093	-60.568	South Sargasso	0	0	0	0
C240	26-Apr-12	1800	4	0	absent	0	absent	0	absent	0	absent	20.992	-60.555	South Sargasso	0	0	0	0
C240	27-Apr-12	700	5	17	present	ND	present	23	present	0	absent	19.687	-60.387	South Sargasso	3	0	0	0
C240	27-Apr-12	800	5	22	present	ND	present	13	present	0	absent	19.623	-60.397	South Sargasso	8	0	0	0
C240	27-Apr-12	900	5	11	present	ND	present	2	present	0	absent	19.532	-60.415	South Sargasso	0	0	0	0
C240	27-Apr-12	1100	5	9	present	ND	present	9	present	0	absent	19.420	-60.442	South Sargasso	4	0	0	0
C240	27-Apr-12	1400	5	16	present	ND	present	5	present	0	absent	19.137	-60.452	South Sargasso	12	0	0	0
C240	27-Apr-12	1700	5	35	present	ND	present	2	present	0	absent	18.842	-60.445	South Sargasso	1	0	0	0
C240	27-Apr-12	1800	5	15	present	ND	present	7	present	0	absent	18.712	-60.448	Tropical Atlantic	2	0	0	0
C240	28-Apr-12	700	5	12	present	ND	present	1	present	0	absent	17.658	-60.602	Tropical Atlantic	4	0	0	0
C240	28-Apr-12	800	5	45	present	ND	present	6	present	0	absent	17.575	-60.610	Tropical Atlantic	3	0	0	0
C240	28-Apr-12	900	4	10	present	ND	present	7	present	0	absent	17.485	-60.620	Tropical Atlantic	13	0	0	0
C240	28-Apr-12	1000	4	8	present	ND	present	5	present	0	absent	17.442	-60.663	Tropical Atlantic	7	0	0	0
C240	28-Apr-12	1100	5	6	present	ND	present	12	present	0	absent	17.337	-60.667	Tropical Atlantic	6	0	0	0
C240	28-Apr-12	1200	5	11	present	ND	present	7	present	0	absent	17.197	-60.678	Tropical Atlantic	0	0	0	0
C240	28-Apr-12	1300	4	18	present	ND	present	7	present	0	absent	17.100	-60.688	Tropical Atlantic	14	0	0	0
C240	28-Apr-12	1400	4	30	present	ND	present	21	present	0	absent	16.975	-60.708	Tropical Atlantic	0	0	0	0
C240	29-Apr-12	700	4	7	present	ND	present	8	present	0	absent	15.825	-61.010	Tropical Atlantic	12	0	0	0
C240	29-Apr-12	800	4	8	present	ND	present	10	present	0	absent	15.827	-61.118	Tropical Atlantic	27	0	3	0
C240	29-Apr-12	1000	3	3	present	ND	present	5	present	0	absent	15.770	-61.280	Eastern Caribbean	0	0	0	0
C240	29-Apr-12	1100	4	4	present	ND	present	5	present	0	absent	15.742	-61.457	Eastern Caribbean	6	0	9	0
C240	29-Apr-12	1300	4	0	absent	0	absent	0	absent	0	absent	15.673	-61.525	Eastern Caribbean	10	2	0	0
C240	29-Apr-12	1400	4	0	absent	0	absent	0	absent	0	absent	15.615	-61.543	Eastern Caribbean	0	0	0	0
C240	29-Apr-12	1600	3	0	absent	0	absent	0	absent	0	absent	15.515	-61.530	Eastern Caribbean	0	0	0	0
C240	29-Apr-12	1700	3	0	absent	0	absent	0	absent	0	absent	15.465	-61.518	Eastern Caribbean	0	0	0	0
C240	29-Apr-12	1800	3	0	absent	0	absent	0	absent	0	absent	15.437	-61.522	Eastern Caribbean	0	0	0	0
C240	30-Apr-12	800	2	8	present	ND	present	4	present	0	absent	15.445	-61.672	Eastern Caribbean	0	0	0	0
C240	4-May-12	0	4	10	present	ND	present	15	present	0	absent	15.800	-61.670	Eastern Caribbean	0	0	0	0
C240	4-May-12	800	2	5	present	ND	present	0	absent	0	absent	15.593	-61.515	Eastern Caribbean	0	1	0	0
C240	4-May-12	900	2	0	absent	ND	present	0	absent	0	absent	15.632	-61.550	Eastern Caribbean	0	0	0	0
C240	4-May-12	1000	1	27	present	ND	present	0	absent	0	absent	15.652	-61.585	Eastern Caribbean	0	0	1	0
C240	4-May-12	1100	3	38	present	ND	present	0	absent	0	absent	15.698	-61.593	Eastern Caribbean	1	0	0	0
C240	4-May-12	1200	2	11	present	ND	present	15	present	0	absent	15.738	-61.622	Eastern Caribbean	0	0	0	0
C240	5-May-12	1300	4	62	present	ND	present	4	present	0	absent	16.815	-62.655	Eastern Caribbean	0	0	1	0
C240	5-May-12	1400	2	3	present	ND	present	0	absent	0	absent	16.870	-62.730	Eastern Caribbean	0	0	0	0
C241	15-May-12	1500	4	8	present	ND	present	0	absent	0	absent	17.818	-64.667	Eastern Caribbean	0	0	0	0
C241	15-May-12	1600	3	8	present	ND	present	0	absent	0	absent	17.877	-64.567	Eastern Caribbean	0	0	0	0
C241	15-May-12	1700	4	2	present	ND	present	0	absent	0	absent	17.933	-64.667	Eastern Caribbean	0	0	0	0
C241	15-May-12	1800	4	3	present	ND	present	0	absent	0	absent	17.997	-64.665	Eastern Caribbean	0	0	0	0
C241	16-May-12	700	4	8	present	ND	present	2	present	0	absent	18.270	-64.602	Eastern Caribbean	0	0	0	0
C241	16-May-12	800	5	9	present	ND	present	8	present	0	absent	18.297	-64.575	Eastern Caribbean	0	0	0	0
C241	16-May-12	900	5	1	present	ND	present	0	absent	0	absent	18.387	-64.542	Eastern Caribbean	0	0	0	0
C241	16-May-12	1000	5	2	present	ND	present	0	absent	0	absent	18.507	-64.475	South Sargasso	0	0	0	0
C241	16-May-12	1100	5	11	present	ND	present	6	present	0	absent	18.590	-64.523	South Sargasso	0	0	0	0
C241	16-May-12	1200	5	10	present	ND	present	1	present	0	absent	18.672	-64.587	South Sargasso	0	0	0	0
C241	16-May-12	1300	5	39	present	ND	present	2	present	0	absent	18.745	-64.657	South Sargasso	0	0	0	0
C241	16-May-12	1400	5	30	present	ND	present	11	present	0	absent	18.790	-64.680	South Sargasso	2	0	0	0
C241	16-May-12	1700	4	23	present	ND	present	8	present	0	absent	18.907	-64.767	South Sargasso	0	0	0	0
C241	16-May-12	1800	5	15	present	ND	present	10	present	0	absent	18.975	-64.788	South Sargasso	0	0	0	0
C241	17-May-12	700	5	31	present	ND	present	4	present	0	absent	19.793	-64.885	South Sargasso	1	0	0	0
C241	17-May-12	800	5	39	present	ND	present	2	present	0	absent	19.870	-64.895	South Sargasso	0	0	0	0
C241	17-May-12	900	5	17	present	ND	present	3	present	0	absent	19.933	-64.902	South Sargasso	0	0	0	0
C241	17-May-12	1000	ND	34	present	ND	present	0	absent	0	absent	20.027	-64.913	South Sargasso	0	0	0	0
C241	17-May-12	1100	5	2	present	ND	present	1	present	0	absent	20.047	-64.930	South Sargasso	0	0	0	0
C241	17-May-12	1200	5	29	present	ND	present	0	absent	0	absent	20.033	-64.965	South Sargasso	0	0	0	0
C241	17-May-12	1400	5	12	present	ND	present	1	present	0	absent	20.085	-64.998	South Sargasso	1	0	0	0
C241	17-May-12	1700	5	0	absent	ND	present	22	present	0	absent	20.095	-64.995	South Sargasso	0	0	0	0
C241	17-May-12	1800	6	6	present	ND	present	1	present	0	absent	20.360	-64.975	South Sargasso	0	0	0	0
C241	18-May-12	700	5	9	present	ND	present	8	present	0	absent	21.275	-64.927	South Sargasso	0	0	0	0
C241	18-May-12	800	5	12	present	ND	present	0	absent	0	absent	21.308	-64.920	South Sargasso	0	0	0	0
C241	18-May-12	900	5	13	present	ND	present	4	present	0	absent	21.393	-64.903	South Sargasso	0	0	2	0
C241	18-May-12	1300	4	9	present	ND	present	0	absent	0	absent	21.503	-64.900	South Sargasso	0	0	0	0
C241	18-May-12	1400	5	8	present	ND	present	0	absent	0	absent	21.557	-64.932	South Sargasso	0	0	0	0
C241	18-May-12	1700	5	11	present	ND	present	0	absent	0	absent	21.547	-64.990	South Sargasso	0	0	0	0
C241	18-May-12	1800	5	7	present	ND	present	0	absent	0	absent	21.620	-64.970	South Sargasso	0	0	0	0
C241	19-May-12	700	6	23	present	ND	present	1	present	0	absent	22.065	-64.953	South Sargasso	0	0	0	0
C241	19-May-12	800	4	19	present	ND	ND	0	absent	0	absent	22.113	-64.953	South Sargasso	0	0	1	0
C241	19-May-12	900	5	20	present	ND	present	0	absent	0	absent	22.170	-64.968	South Sargasso	0	0	0	0
C241	19-May-12	1000	6	45	present	ND	present	1	present	0	absent	22.245	-64.980	South Sargasso	0	0	0	0
C241	19-May-12	1100	6	4	present	ND	present	0	absent	0	absent	22.310	-64.980	South Sargasso	0	0	1	0
C241	19-May-12	1400	5	0	absent	ND	present	0	absent	0	absent	22.307	-65.087	South Sargasso	0	0	0	0
C241	19-May-12	1700	5	0	absent	ND	present	0	absent	0	absent	22.318	-65.208	South Sargasso	0	0	0	0
C241	19-May-12	1800	5	0	absent	ND	present	0	absent	0	absent	22.360	-65.212	South Sargasso	0	0	0	0
C241	19-May-12	1900	5	12	present	ND	present	10	present	0	absent	22.425	-65.208	South Sargasso	0	0	0	0
C241	20-May-12	700	6	11	present	ND	present	0	absent	0	absent	23.027	-65.113	South Sargasso	0	0	0	0
C241	20-May-12	800	6	6	present	ND	present	0	absent	0	absent	23.095	-65.095	South Sargasso	0	0	0	0
C241	20-May-12	900	6	32	present	ND	present	2	present	0	absent	23.263	-65.077	South Sargasso	0	0	0	0
C241	20-May-12	1000	6	46	present	ND	present	5	present	0	absent	23.230	-65.057	South Sargasso	0	0	0	0
C241	20-May-12	1100	5	19	present	ND	present	1	present	0	absent	23.285	-65.057	South Sargasso	0	0	0	0
C241	20-May-12	1200	5	20	present	ND	present	1	present	0	absent	23.292	-65.083	South Sargasso	0	0	0	0
C241	20-May-12	1300	5	37	present	ND	present	3	present	0	absent	23.307	-65.117	South Sargasso	0	0	0	0
C241	20-May-12	1400	6	3	present	ND	present	7	present	0	absent	23.418	-65.087	South Sargasso	0	0	0	0
C241	20-May-12	1500	ND	41	present	ND	present	1	present	0	absent	23.453	-65.075	South Sargasso	0	0	0	0
C241	20-May-12	1600	6	16	present	ND	present	2	present	0	absent	23.555	-65.042	South Sargasso	0	0	0	0
C241	20-May-12	1800	6	20	present	ND	present	0	absent	0	absent	23.707	-64.992	South Sargasso	0	0	0	0
C241	21-May-12	0	4	3	present	ND	present	0	absent	0	absent	25.037	-64.547	South Sargasso	0	0	0	0
C241	21-May-12	700	4	15	present	ND	present	2	present	0	absent	24.548	-64.672	South Sargasso	0	0	0	0
C241	21-May-12	800	4	17	present	ND	present	2	present	0	absent	24.612	-64.643	South Sargasso	0	0	0	0
C241	21-May-12	900	5	14	present	ND	present	3	present	0	absent	24.678	-64.613	South Sargasso	0	0	0	0
C241	21-May-12	1000	4	13	present	ND	present	8	present	0	absent	24.737	-64.620	South Sargasso	0	0	0	0
C241	21-May-12	1100	4	6	present	ND	ND	2	present	0	absent	24.802	-64.563	South Sargasso	0	0	0	0
C241	21-May-12	1200	4	9	present	ND	present	0	absent	0	absent	24.815	-64.570	South Sargasso	0	0	0	0
C241	21-May-12	1300	5	24	present	ND	present	6	present	0	absent	24.827	-64.578	South Sargasso	0	0	0	0
C241	21-May-12	1400	4	11	present	ND	present	1	present	0	absent	24.837	-64.603	South Sargasso	0	0	0	0
C241	21-May-12	1600	4	55	present	ND	present	2	present	0	absent	24.882	-64.608	South Sargasso	0	0	0	0
C241	21-May-12	1700	4	11	present	ND	present	1	present	0	absent	24.962	-64.577	South Sargasso	0	0	0	0
C241	22-May-12	700	4	14	present	ND	present	3	present	0	absent	25.807	-64.268	South Sargasso	0	0	0	0
C241	22-May-12	800	4	42	present	ND	present	7	present	0	absent	25.873	-64.248	South Sargasso	7	0	0	0
C241	22-May-12	900	4	21	present	ND	present	5	present	0	absent	25.948	-64.222	South Sargasso	0	0	0	0
C241	22-May-12	1000	4	24	present	ND	present	16	present	0	absent	26.013	-64.195	South Sargasso	0	0	0	0
C241	22-May-12	1300	4	25	present	ND	present	4	present	0	absent	26.113	-64.208	South Sargasso	0	0	0	0
C241	22-May-12	1400	4	12	present	ND	present	6	present	0	absent	26.240	-64.215	South Sargasso	0	0	0	0
C241	22-May-12	1800	4	8	present	ND	present	0	absent	0	absent	26.515	-63.998	South Sargasso	0	0	0	0
C241	23-May-12	700	4	55	present	ND	present	3	present	0	absent	27.140	-63.652	South Sargasso	1	0	0	0
C241	23-May-12	800	4	13	present	ND	present	14	present	0	absent	27.183	-63.657	South Sargasso	0	0	0	0
C241	23-May-12	900	4	13	present	ND	present	12	present	0	absent	27.240	-63.592	South Sargasso	0	0	0	0
C241	23-May-12	1100	3	1	present	0	absent	0	absent	0	absent	27.313	-63.560	South Sargasso	0	0	0	0
C241	23-May-12	1300	4	21	present	ND	present	0	absent	0	absent	27.332	-63.583	South Sargasso	0	0	0	0
C241	23-May-12	1700	3	23	present	ND	present	1	present	0	absent	27.423	-63.565	South Sargasso	0	0	1	0
C241	24-May-12	700	3	5	present	0	absent	0	absent	0	absent	27.895	-63.460	South Sargasso	0	0	0	0
C241	24-May-12	800	3	0	absent	0	absent	0	absent	0	absent	27.957	-63.452	South Sargasso	0	0	0	0
C241	24-May-12	900	3	21	present	ND	present	10	present	0	absent	27.995	-63.447	South Sargasso	0	0	0	0
C241	24-May-12	1100	3	2	present	0	absent	0	absent	0	absent	28.082	-63.430	South Sargasso	0	0	0	0
C241	24-May-12	1300	3	36	present	ND	present	0	absent	0	absent	28.107	-63.460	South Sargasso	0	0	0	0
C241	24-May-12	1400	2	36	present	ND	present	1	present	0	absent	28.135	-63.463	South Sargasso	0	0	0	0
C241	24-May-12	1800	2	2	present	ND	present	0	absent	0	absent	28.267	-63.467	South Sargasso	0	0	0	0
C241	25-May-12	600	3	20	present	ND	present	0	absent	0	absent	28.497	-63.662	South Sargasso	0	0	1	0
C241	25-May-12	700	3	23	present	ND	present	0	absent	0	absent	28.512	-63.675	South Sargasso	0	0	4	0
C241	25-May-12	800	2	30	present	ND	present	0	absent	0	absent	28.543	-63.697	South Sargasso	0	0	0	0
C241	25-May-12	900	3	10	present	ND	present	0	absent	0	absent	28.597	-63.732	South Sargasso	0	0	0	0
C241	25-May-12	1000	3	224	present	ND	present	0	absent	0	absent	28.640	-63.748	South Sargasso	0	0	0	0
C241	25-May-12	1200	2	19	present	ND	present	0	absent	0	absent	28.755	-63.837	South Sargasso	0	0	0	0
C241	25-May-12	1300	1	3	present	ND	present	0	absent	0	absent	28.720	-63.792	South Sargasso	0	0	0	0
C241	25-May-12	1400	1	12	present	ND	present	0	absent	0	absent	28.870	-63.848	South Sargasso	0	0	1	0
C241	25-May-12	1700	1	2	present	ND	present	0	absent	0	absent	28.970	-63.768	South Sargasso	0	0	2	0
C241	25-May-12	1800	2	12	present	ND	present	0	absent	0	absent	29.058	-63.758	North Sargasso	0	0	1	0
C241	25-May-12	1900	2	1	present	ND	present	0	absent	0	absent	29.168	-63.755	North Sargasso	0	0	0	0
C241	26-May-12	700	4	21	present	ND	present	0	absent	0	absent	30.252	-64.037	North Sargasso	0	0	0	0
C241	26-May-12	800	4	8	present	ND	present	0	absent	0	absent	30.352	-64.070	North Sargasso	0	0	0	0
C241	26-May-12	900	4	9	present	ND	present	0	absent	0	absent	30.465	-64.102	North Sargasso	0	0	0	0
C241	26-May-12	1100	3	0	absent	ND	present	0	absent	0	absent	30.555	-64.133	North Sargasso	0	0	2	0
C241	26-May-12	1200	3	0	absent	ND	present	0	absent	0	absent	30.558	-64.137	North Sargasso	0	0	0	0
C241	26-May-12	1300	3	3	present	ND	present	0	absent	0	absent	30.560	-64.142	North Sargasso	0	0	5	0
C241	26-May-12	1700	3	2	present	0	absent	0	absent	0	absent	30.925	-64.193	North Sargasso	0	0	2	0
C241	27-May-12	900	3	5	present	ND	present	0	absent	0	absent	31.625	-64.305	North Sargasso	0	0	1	0
C241	27-May-12	1100	2	0	absent	ND	present	0	absent	0	absent	31.652	-64.260	North Sargasso	1	0	1	0
C241	27-May-12	1300	3	0	absent	0	absent	0	absent	0	absent	31.643	-64.263	North Sargasso	0	0	2	0
C241	27-May-12	1400	3	0	absent	ND	present	0	absent	0	absent	31.668	-64.282	North Sargasso	0	0	1	0
C241	27-May-12	1500	3	0	absent	0	absent	0	absent	0	absent	31.740	-64.312	North Sargasso	0	0	2	0
C241	27-May-12	1600	4	0	absent	0	absent	0	absent	0	absent	31.830	-64.360	North Sargasso	0	0	0	0
C241	27-May-12	1700	3	0	absent	0	absent	0	absent	0	absent	31.882	-64.387	North Sargasso	0	0	0	0
C241	27-May-12	1800	3	1	present	0	absent	0	absent	0	absent	31.962	-64.428	North Sargasso	0	0	0	0
C241	28-May-12	600	3	0	absent	0	absent	0	absent	0	absent	32.038	-64.655	North Sargasso	0	0	0	0
C241	28-May-12	700	3	0	absent	0	absent	0	absent	0	absent	32.035	-64.662	North Sargasso	0	0	0	0
C241	28-May-12	800	3	0	absent	0	absent	0	absent	0	absent	32.122	-64.483	North Sargasso	0	0	0	0
C241	28-May-12	900	2	2	present	0	absent	0	absent	0	absent	32.215	-64.642	North Sargasso	0	0	0	0
C241	28-May-12	1000	2	0	absent	0	absent	0	absent	0	absent	32.278	-64.642	North Sargasso	0	0	1	0
C241	28-May-12	1100	1	0	absent	0	absent	0	absent	0	absent	32.350	-64.602	North Sargasso	0	0	3	0
C241	4-Jun-12	1600	5	0	absent	0	absent	0	absent	0	absent	32.310	-64.378	North Sargasso	0	0	0	0
C241	4-Jun-12	1800	4	0	absent	ND	ND	0	absent	0	absent	32.363	-64.323	North Sargasso	0	0	0	0
C241	5-Jun-12	700	8	5	present	0	absent	0	absent	0	absent	33.098	-64.400	North Sargasso	0	0	0	0
C241	5-Jun-12	800	7	8	present	0	absent	0	absent	0	absent	33.102	-64.373	North Sargasso	0	0	0	0
C241	5-Jun-12	900	6	3	present	0	absent	0	absent	0	absent	33.110	-64.342	North Sargasso	0	0	0	0
C241	5-Jun-12	1000	7	6	present	0	absent	0	absent	0	absent	33.118	-64.310	North Sargasso	0	0	0	0
C241	5-Jun-12	1100	7	13	present	ND	present	0	absent	0	absent	33.123	-64.272	North Sargasso	0	0	0	0
C241	5-Jun-12	1200	6	2	present	ND	present	0	absent	0	absent	33.125	-64.240	North Sargasso	0	0	0	0
C241	5-Jun-12	1300	6	3	present	0	absent	1	present	0	absent	33.125	-64.210	North Sargasso	0	0	0	0
C241	5-Jun-12	1400	5	2	present	0	absent	4	present	0	absent	33.118	-64.180	North Sargasso	0	0	0	0
C241	5-Jun-12	1500	5	16	present	ND	present	1	present	0	absent	33.115	-64.152	North Sargasso	0	0	0	0
C241	5-Jun-12	1600	4	11	present	ND	present	0	absent	0	absent	33.150	-64.127	North Sargasso	0	0	0	0
C241	5-Jun-12	1700	4	6	present	ND	present	0	absent	0	absent	33.188	-64.107	North Sargasso	0	0	0	0
C241	5-Jun-12	1800	3	5	present	ND	present	0	absent	0	absent	33.218	-64.090	North Sargasso	0	0	0	0
C241	6-Jun-12	700	4	0	absent	0	absent	0	absent	0	absent	34.113	-64.597	North Sargasso	0	0	0	0
C241	6-Jun-12	800	3	0	absent	0	absent	0	absent	0	absent	34.195	-64.638	North Sargasso	0	0	0	0
C241	6-Jun-12	900	3	0	absent	0	absent	0	absent	0	absent	34.278	-64.678	North Sargasso	0	0	0	0
C241	6-Jun-12	1000	2	0	absent	ND	ND	0	absent	0	absent	34.383	-64.742	North Sargasso	0	0	0	0
C241	6-Jun-12	1100	1	0	absent	0	absent	0	absent	0	absent	34.397	-64.742	North Sargasso	0	0	0	0
C241	6-Jun-12	1200	3	1	present	0	absent	0	absent	0	absent	34.420	-64.732	North Sargasso	0	0	0	0
C241	6-Jun-12	1300	4	2	present	0	absent	0	absent	0	absent	34.470	-64.743	North Sargasso	0	0	0	0
C241	6-Jun-12	1400	4	2	present	ND	present	0	absent	0	absent	34.578	-64.760	North Sargasso	0	0	0	0
C241	6-Jun-12	1700	2	1	present	0	absent	0	absent	0	absent	34.563	-64.820	North Sargasso	0	0	0	0
C241	6-Jun-12	1800	2	0	absent	0	absent	0	absent	0	absent	34.553	-64.838	North Sargasso	0	0	0	0
C241	7-Jun-12	700	ND	6	present	ND	present	0	absent	0	absent	35.343	-65.393	North Sargasso	0	0	0	0
C241	7-Jun-12	800	ND	0	absent	0	absent	0	absent	0	absent	35.415	-65.472	North Sargasso	0	0	0	0
C241	7-Jun-12	900	4	0	absent	0	absent	0	absent	0	absent	35.478	-65.563	North Sargasso	0	0	0	0
C241	7-Jun-12	1000	4	1	present	0	absent	0	absent	0	absent	35.530	-65.618	North Sargasso	0	50	0	0
C241	7-Jun-12	1200	3	0	absent	0	absent	0	absent	0	absent	35.513	-65.683	North Sargasso	0	0	0	0
C241	7-Jun-12	1400	4	0	absent	0	absent	0	absent	0	absent	35.482	-65.813	North Sargasso	0	0	0	0
C241	7-Jun-12	1800	4	0	absent	0	absent	0	absent	0	absent	35.498	-65.930	North Sargasso	0	0	0	0
C241	7-Jun-12	1900	4	0	absent	ND	present	0	absent	0	absent	35.532	-65.992	North Sargasso	0	0	0	0
C241	8-Jun-12	700	2	1	present	ND	present	0	absent	0	absent	36.040	-66.685	North Sargasso	0	0	0	0
C241	8-Jun-12	800	2	6	present	ND	present	0	absent	0	absent	36.137	-66.757	North Sargasso	1	0	0	0
C241	8-Jun-12	1000	2	2	present	ND	present	0	absent	0	absent	36.352	-66.903	North Sargasso	3	0	0	0
C241	8-Jun-12	1100	3	3	present	ND	present	0	absent	0	absent	36.357	-66.907	North Sargasso	0	0	0	0
C241	8-Jun-12	1200	2	0	absent	ND	present	0	absent	0	absent	36.367	-66.915	North Sargasso	0	0	0	0
C241	8-Jun-12	1300	2	3	present	ND	present	0	absent	0	absent	36.403	-67.000	North Sargasso	0	0	0	0
C241	8-Jun-12	1400	2	0	absent	0	absent	0	absent	0	absent	36.433	-67.015	North Sargasso	0	0	0	0
C241	8-Jun-12	1700	4	0	absent	0	absent	0	absent	0	absent	36.625	-67.078	North Sargasso	0	0	0	0
C241	8-Jun-12	1800	3	11	present	ND	present	0	absent	0	absent	36.695	-67.098	North Sargasso	0	0	0	0
C241	8-Jun-12	1900	3	3	present	ND	present	0	absent	0	absent	36.740	-67.107	North Sargasso	0	0	1	0
C241	9-Jun-12	700	5	3	present	ND	present	0	absent	0	absent	37.263	-67.852	North Sargasso	0	0	0	0
C241	9-Jun-12	800	3	2	present	0	absent	0	absent	0	absent	37.345	-67.892	North Sargasso	0	0	0	0
C241	9-Jun-12	1000	4	0	absent	ND	present	0	absent	0	absent	37.437	-67.835	North Sargasso	0	0	0	0
C241	9-Jun-12	1200	5	16	present	ND	present	0	absent	0	absent	37.473	-67.932	North Sargasso	0	0	0	0
C241	9-Jun-12	1300	5	1	present	ND	present	0	absent	0	absent	37.493	-67.895	North Sargasso	0	0	0	1
C241	9-Jun-12	1400	4	61	present	ND	present	12	present	0	absent	37.553	-67.873	North Sargasso	0	0	0	0
C241	9-Jun-12	1800	5	22	present	ND	present	2	present	0	absent	37.813	-67.733	North Sargasso	0	0	0	0
C241	10-Jun-12	700	1	0	absent	0	absent	0	absent	0	absent	38.780	-67.577	North Sargasso	0	0	0	0
C241	10-Jun-12	800	1	0	absent	0	absent	0	absent	0	absent	38.893	-67.657	North Sargasso	0	0	1	0
C241	10-Jun-12	900	1	0	absent	0	absent	0	absent	0	absent	38.998	-67.730	North Sargasso	0	0	2	0
C241	10-Jun-12	1200	2	0	absent	0	absent	0	absent	0	absent	39.150	-67.828	Shelf	0	0	2	0
C241	10-Jun-12	1300	3	0	absent	0	absent	0	absent	0	absent	39.137	-67.828	Shelf	1	0	0	0
C241	10-Jun-12	1400	1	0	absent	0	absent	0	absent	0	absent	39.123	-67.833	Shelf	0	0	0	0
C241	10-Jun-12	1500	3	0	absent	ND	present	0	absent	0	absent	39.125	-67.840	Shelf	0	0	0	0
C241	10-Jun-12	1600	3	3	present	ND	present	0	absent	0	absent	39.172	-67.865	Shelf	0	0	0	0
C241	10-Jun-12	1800	3	0	absent	0	absent	0	absent	0	absent	39.377	-67.963	Shelf	0	0	0	0
C241	11-Jun-12	700	4	0	absent	0	absent	0	absent	0	absent	39.745	-68.633	Shelf	0	0	0	0
C241	11-Jun-12	800	4	0	absent	0	absent	0	absent	0	absent	39.840	-68.740	Shelf	0	0	0	0
C241	11-Jun-12	1000	4	0	absent	0	absent	0	absent	0	absent	39.967	-68.860	Shelf	0	0	3	0
C241	11-Jun-12	1100	3	1	present	0	absent	0	absent	0	absent	39.970	-68.887	Shelf	0	0	0	0
C241	11-Jun-12	1200	4	0	absent	0	absent	0	absent	0	absent	39.955	-68.908	Shelf	0	0	0	0
C241	11-Jun-12	1300	3	0	absent	0	absent	0	absent	0	absent	39.980	-68.950	Shelf	0	0	3	0
C241	11-Jun-12	1400	3	0	absent	0	absent	0	absent	0	absent	40.008	-68.990	Shelf	0	0	2	0
C241	11-Jun-12	1700	3	0	absent	0	absent	0	absent	0	absent	40.248	-69.068	Shelf	0	0	0	0
C241	11-Jun-12	1800	3	0	absent	0	absent	0	absent	0	absent	40.368	-69.050	Shelf	0	10	0	0
C241	12-Jun-12	800	3	0	absent	0	absent	0	absent	0	absent	41.503	-69.368	Shelf	0	2	30	0
C241	12-Jun-12	1000	3	0	absent	0	absent	0	absent	0	absent	41.580	-69.388	Shelf	0	0	11	0
C241	12-Jun-12	1100	4	0	absent	0	absent	0	absent	0	absent	41.610	-69.395	Shelf	0	0	9	0
C241	12-Jun-12	1300	4	0	absent	0	absent	0	absent	0	absent	41.637	-69.407	Shelf	0	0	22	0
C241	12-Jun-12	1400	4	0	absent	0	absent	0	absent	0	absent	41.698	-69.432	Shelf	0	0	8	0
C241	12-Jun-12	1600	5	0	absent	0	absent	0	absent	0	absent	41.825	-69.487	Shelf	0	0	12	0
C241	12-Jun-12	1700	5	0	absent	0	absent	0	absent	0	absent	41.892	-69.515	Shelf	0	0	6	0
C241	12-Jun-12	1800	5	0	absent	0	absent	0	absent	0	absent	41.975	-69.552	Shelf	0	0	12	0
C241	13-Jun-12	700	4	0	absent	0	absent	0	absent	0	absent	42.748	-69.923	Shelf	0	0	11	0
C241	13-Jun-12	800	4	0	absent	0	absent	0	absent	0	absent	42.752	-70.002	Shelf	0	0	6	0
C241	13-Jun-12	1000	4	0	absent	0	absent	0	absent	0	absent	42.728	-70.187	Shelf	0	0	4	0
C241	13-Jun-12	1100	4	0	absent	0	absent	0	absent	0	absent	42.732	-70.230	Shelf	0	0	2	0
C241	13-Jun-12	1200	4	0	absent	0	absent	0	absent	0	absent	42.738	-70.245	Shelf	0	0	2	0
C241	13-Jun-12	1300	4	0	absent	0	absent	0	absent	0	absent	42.688	-70.380	Shelf	0	0	0	0
C241	13-Jun-12	1400	4	0	absent	0	absent	0	absent	0	absent	42.630	-70.498	Shelf	0	0	8	0
C241	14-Jun-12	1700	3	0	absent	0	absent	0	absent	0	absent	42.587	-70.680	Shelf	0	0	6	0
C241	14-Jun-12	1800	1	0	absent	0	absent	0	absent	0	absent	42.542	-70.693	Shelf	0	0	3	0
C241	15-Jun-12	800	5	0	absent	0	absent	0	absent	0	absent	42.422	-70.052	Shelf	0	0	3	0
C241	15-Jun-12	1000	5	0	absent	0	absent	0	absent	0	absent	42.465	-70.212	Shelf	0	0	0	0
C241	15-Jun-12	1100	5	0	absent	0	absent	0	absent	0	absent	42.487	-70.378	Shelf	0	0	1	0
C241	15-Jun-12	1200	4	0	absent	0	absent	0	absent	0	absent	42.407	-70.365	Shelf	0	0	0	0
C241	15-Jun-12	1300	5	0	absent	0	absent	0	absent	0	absent	42.318	-70.353	Shelf	0	0	0	0
C241	15-Jun-12	1400	4	0	absent	0	absent	0	absent	0	absent	42.232	-70.340	Shelf	0	0	1	0
C241	15-Jun-12	1700	3	0	absent	0	absent	0	absent	0	absent	42.002	-70.363	Shelf	0	0	0	0
C241	15-Jun-12	1800	4	0	absent	0	absent	0	absent	0	absent	41.878	-70.425	Shelf	0	0	2	0
C241	16-Jun-12	700	6	0	absent	0	absent	0	absent	0	absent	41.140	-71.220	Shelf	0	0	1	0
C241	16-Jun-12	800	5	0	absent	0	absent	0	absent	0	absent	41.113	-71.137	Shelf	0	0	2	0
C241	16-Jun-12	900	5	0	absent	0	absent	0	absent	0	absent	41.115	-71.098	Shelf	0	0	2	0
C241	16-Jun-12	1000	ND	0	absent	0	absent	0	absent	0	absent	41.195	-71.163	Shelf	0	0	0	0
C241	16-Jun-12	1100	4	0	absent	0	absent	0	absent	0	absent	41.230	-71.182	Shelf	0	0	4	0
C241	16-Jun-12	1200	4	0	absent	0	absent	0	absent	0	absent	41.255	-71.177	Shelf	0	0	2	0
C241	16-Jun-12	1300	4	0	absent	0	absent	0	absent	0	absent	41.300	-71.048	Shelf	0	0	0	0
C241	16-Jun-12	1400	5	0	absent	0	absent	0	absent	0	absent	41.345	-70.922	Shelf	0	0	0	0
C243	14-Oct-12	700	5	2	present	0	absent	0	absent	0	absent	43.210	-68.665	Shelf	0	0	0	0
C243	14-Oct-12	800	6	3	present	0	absent	0	absent	0	absent	43.147	-68.588	Shelf	0	0	0	0
C243	14-Oct-12	900	7	3	present	0	absent	0	absent	0	absent	43.092	-68.510	Shelf	0	0	0	0
C243	14-Oct-12	1000	6	1	present	0	absent	0	absent	0	absent	43.052	-68.385	Shelf	0	0	1	0
C243	14-Oct-12	1200	7	0	absent	ND	present	0	absent	0	absent	43.068	-68.357	Shelf	0	0	1	0
C243	14-Oct-12	1300	7	0	absent	0	absent	0	absent	0	absent	42.998	-68.275	Shelf	0	0	3	0
C243	14-Oct-12	1700	6	0	absent	0	absent	0	absent	0	absent	42.763	-68.073	Shelf	0	0	4	0
C243	15-Oct-12	0	5	9	present	ND	present	0	absent	0	absent	42.165	-67.417	Shelf	0	0	6	0
C243	15-Oct-12	700	5	0	absent	ND	present	0	absent	0	absent	42.135	-67.338	Shelf	0	0	3	0
C243	15-Oct-12	1300	5	1	present	0	absent	0	absent	0	absent	42.112	-67.090	Shelf	0	0	2	0
C243	15-Oct-12	1400	6	2	present	ND	present	0	absent	0	absent	42.053	-66.973	Shelf	0	4	10	0
C243	15-Oct-12	1600	5	4	present	ND	present	0	absent	0	absent	41.925	-66.765	Shelf	0	0	12	0
C243	15-Oct-12	1700	5	3	present	ND	present	0	absent	0	absent	41.885	-66.697	Shelf	0	0	13	0
C243	16-Oct-12	1000	5	1	present	0	absent	0	absent	0	absent	41.830	-65.682	Shelf	0	0	1	0
C243	16-Oct-12	1100	5	0	absent	0	absent	0	absent	0	absent	41.840	-65.622	Shelf	0	0	3	0
C243	16-Oct-12	1200	4	26	present	ND	present	0	absent	0	absent	41.853	-65.548	Shelf	0	0	1	0
C243	16-Oct-12	1300	5	51	present	ND	present	3	present	0	absent	41.847	-65.463	Shelf	0	0	1	0
C243	16-Oct-12	1400	5	3	present	ND	present	0	absent	0	absent	41.808	-65.375	Shelf	0	0	2	0
C243	16-Oct-12	1600	6	14	present	ND	present	4	present	0	absent	41.708	-65.248	Shelf	0	0	4	0
C243	16-Oct-12	1700	6	0	absent	ND	present	0	absent	0	absent	41.625	-65.162	Shelf	0	0	0	0
C243	16-Oct-12	1800	6	2	present	ND	present	0	absent	0	absent	41.558	-65.098	Shelf	0	0	0	0
C243	17-Oct-12	700	6	57	present	ND	present	0	absent	0	absent	40.440	-64.692	Shelf	0	0	0	0
C243	17-Oct-12	800	6	2	present	ND	present	0	absent	0	absent	40.302	-64.628	Shelf	0	0	0	0
C243	17-Oct-12	900	6	50	present	ND	present	0	absent	0	absent	40.187	-64.575	Shelf	0	0	0	0
C243	17-Oct-12	1200	6	6	present	ND	present	0	absent	0	absent	40.038	-64.490	Shelf	0	0	0	0
C243	17-Oct-12	1300	6	25	present	0	absent	0	absent	0	absent	40.037	-64.400	Shelf	0	0	0	0
C243	17-Oct-12	1400	6	10	present	ND	present	0	absent	0	absent	36.877	-64.413	North Sargasso	0	0	1	0
C243	17-Oct-12	1700	6	1	present	0	absent	0	absent	0	absent	39.575	-64.158	Shelf	0	0	0	0
C243	18-Oct-12	700	3	2	present	ND	present	0	absent	0	absent	39.090	-63.297	North Sargasso	0	0	0	0
C243	18-Oct-12	800	2	15	present	ND	present	0	absent	0	absent	39.065	-63.288	North Sargasso	0	0	0	0
C243	18-Oct-12	900	3	71	present	ND	present	0	absent	0	absent	39.047	-63.268	North Sargasso	0	0	0	0
C243	18-Oct-12	1000	1	0	absent	ND	present	0	absent	0	absent	39.042	-63.263	North Sargasso	0	0	0	0
C243	18-Oct-12	1100	1	35	present	ND	present	0	absent	0	absent	39.040	-63.260	North Sargasso	0	0	0	0
C243	18-Oct-12	1200	2	7	present	ND	present	0	absent	0	absent	39.002	-63.235	North Sargasso	0	0	0	0
C243	18-Oct-12	1300	2	0	absent	ND	present	1	present	0	absent	38.942	-63.160	North Sargasso	0	0	0	0
C243	18-Oct-12	1600	3	1	present	ND	present	4	present	0	absent	38.758	-62.827	North Sargasso	0	0	0	0
C243	19-Oct-12	800	2	9	present	ND	present	8	present	0	absent	37.551	-61.695	North Sargasso	0	0	0	0
C243	19-Oct-12	900	2	9	present	ND	present	7	present	0	absent	37.465	-61.668	North Sargasso	0	0	0	0
C243	19-Oct-12	1000	2	4	present	ND	present	0	absent	0	absent	37.440	-61.672	North Sargasso	0	0	0	0
C243	19-Oct-12	1100	3	17	present	ND	present	1	present	0	absent	37.437	-61.677	North Sargasso	0	0	0	0
C243	19-Oct-12	1200	3	5	present	ND	present	3	present	0	absent	37.397	-61.642	North Sargasso	0	0	0	0
C243	20-Oct-12	0	4	32	present	ND	present	0	absent	0	absent	36.503	-62.073	North Sargasso	4	0	0	0
C243	20-Oct-12	700	4	9	present	ND	present	0	absent	0	absent	36.530	-61.935	North Sargasso	0	0	0	0
C243	20-Oct-12	1700	4	28	present	ND	present	0	absent	0	absent	36.522	-61.690	North Sargasso	7	0	0	0
C243	21-Oct-12	800	4	8	present	ND	present	0	absent	0	absent	36.450	-60.585	North Sargasso	0	0	0	0
C243	21-Oct-12	900	5	8	present	ND	present	0	absent	0	absent	36.443	-60.515	North Sargasso	4	0	0	0
C243	21-Oct-12	1000	5	16	present	ND	present	0	absent	0	absent	36.472	-60.457	North Sargasso	0	0	0	0
C243	21-Oct-12	1200	6	7	present	ND	present	0	absent	0	absent	36.532	-60.462	North Sargasso	0	0	0	0
C243	21-Oct-12	1300	6	41	present	ND	present	1	present	0	absent	36.487	-60.340	North Sargasso	0	0	0	0
C243	21-Oct-12	1400	6	30	present	ND	present	6	present	0	absent	36.470	-60.260	North Sargasso	0	0	0	0
C243	21-Oct-12	1500	ND	32	present	ND	present	6	present	0	absent	36.438	-60.152	North Sargasso	0	0	0	0
C243	21-Oct-12	1600	7	20	present	ND	present	8	present	0	absent	36.392	-60.007	North Sargasso	0	0	0	0
C243	21-Oct-12	1700	6	26	present	ND	present	16	present	0	absent	36.362	-59.885	North Sargasso	0	0	0	0
C243	22-Oct-12	700	5	20	present	ND	present	7	present	0	absent	36.997	-59.685	North Sargasso	0	0	0	0
C243	22-Oct-12	800	6	8	present	ND	present	12	present	0	absent	35.913	-59.643	North Sargasso	0	0	0	0
C243	22-Oct-12	900	4	3	present	ND	present	9	present	0	absent	35.832	-59.605	North Sargasso	0	0	0	0
C243	22-Oct-12	1000	4	18	present	ND	present	1	present	0	absent	35.822	-59.603	North Sargasso	1	0	0	0
C243	22-Oct-12	1200	5	26	present	ND	present	4	present	0	absent	35.797	-59.528	North Sargasso	0	0	0	0
C243	22-Oct-12	1300	5	60	present	ND	present	3	present	0	absent	35.728	-59.477	North Sargasso	0	0	0	0
C243	22-Oct-12	1600	6	41	present	ND	present	3	present	0	absent	35.482	-59.292	North Sargasso	7	0	0	0
C243	22-Oct-12	1700	5	29	present	ND	present	2	present	0	absent	35.385	-59.232	North Sargasso	0	0	0	0
C243	23-Oct-12	0	5	17	present	ND	present	0	absent	0	absent	33.920	-58.830	North Sargasso	0	0	0	0
C243	23-Oct-12	0	5	38	present	ND	present	1	present	0	absent	33.910	-58.837	North Sargasso	0	0	0	0
C243	23-Oct-12	800	5	15	present	ND	present	7	present	0	absent	33.988	-58.795	North Sargasso	0	0	0	0
C243	23-Oct-12	900	4	0	absent	ND	present	0	absent	0	absent	33.940	-58.812	North Sargasso	0	0	0	0
C243	23-Oct-12	1300	4	22	present	ND	present	3	present	0	absent	33.830	-58.807	North Sargasso	0	0	0	0
C243	23-Oct-12	1600	5	74	present	ND	present	3	present	0	absent	33.580	-58.687	North Sargasso	3	0	0	0
C243	23-Oct-12	1700	5	20	present	ND	present	2	present	0	absent	33.482	-58.632	North Sargasso	0	0	1	0
C243	24-Oct-12	0	4	22	present	ND	present	7	present	0	absent	32.198	-58.123	North Sargasso	0	0	0	0
C243	24-Oct-12	600	5	6	present	ND	present	1	present	0	absent	32.480	-58.165	North Sargasso	0	0	0	0
C243	24-Oct-12	700	5	20	present	ND	present	2	present	0	absent	32.420	-58.163	North Sargasso	0	0	0	0
C243	24-Oct-12	800	4	24	present	ND	present	2	present	0	absent	32.385	-58.160	North Sargasso	1	0	0	0
C243	24-Oct-12	900	4	34	present	ND	present	5	present	0	absent	32.240	-58.158	North Sargasso	0	0	0	0
C243	24-Oct-12	1300	4	32	present	ND	present	4	present	0	absent	32.142	-58.060	North Sargasso	0	0	0	0
C243	24-Oct-12	1400	4	0	absent	ND	present	4	present	0	absent	32.095	-57.980	North Sargasso	0	0	0	0
C243	25-Oct-12	700	4	10	present	ND	present	0	absent	0	absent	30.618	-57.500	North Sargasso	0	0	0	0
C243	25-Oct-12	800	3	1	present	ND	present	0	absent	0	absent	30.528	-57.508	North Sargasso	0	0	0	0
C243	25-Oct-12	900	2	5	present	ND	present	0	absent	0	absent	30.448	-57.533	North Sargasso	0	0	0	0
C243	25-Oct-12	1000	3	5	present	ND	present	0	absent	0	absent	30.387	-57.532	North Sargasso	0	0	0	0
C243	25-Oct-12	1300	3	0	absent	ND	present	0	absent	0	absent	30.363	-57.522	North Sargasso	0	0	0	0
C243	25-Oct-12	1400	2	6	present	ND	present	0	absent	0	absent	30.328	-57.527	North Sargasso	0	0	0	0
C243	25-Oct-12	1600	2	5	present	ND	present	0	absent	0	absent	30.248	-57.538	North Sargasso	0	0	0	0
C243	25-Oct-12	1700	2	2	present	ND	present	0	absent	0	absent	30.213	-57.543	North Sargasso	0	0	0	0
C243	26-Oct-12	700	2	0	absent	ND	present	0	absent	0	absent	28.883	-57.620	South Sargasso	0	0	0	0
C243	26-Oct-12	800	1	0	absent	ND	present	0	absent	0	absent	28.880	-57.618	South Sargasso	0	0	0	0
C243	26-Oct-12	1000	3	0	absent	ND	present	0	absent	0	absent	28.827	-57.613	South Sargasso	0	0	0	0
C243	26-Oct-12	1300	3	2	present	ND	present	0	absent	0	absent	28.783	-57.542	South Sargasso	0	0	0	0
C243	27-Oct-12	0	2	0	absent	0	absent	0	absent	0	absent	27.160	-57.643	South Sargasso	0	0	0	0
C243	27-Oct-12	700	2	0	absent	0	absent	0	absent	0	absent	27.328	-57.633	South Sargasso	0	0	0	0
C243	27-Oct-12	800	2	0	absent	ND	present	0	absent	0	absent	27.253	-57.642	South Sargasso	1	0	0	0
C243	27-Oct-12	900	3	0	absent	0	absent	0	absent	0	absent	27.167	-57.663	South Sargasso	9	0	0	0
C243	27-Oct-12	1100	4	0	absent	0	absent	0	absent	0	absent	27.173	-57.663	South Sargasso	0	0	0	0
C243	27-Oct-12	1200	3	0	absent	0	absent	0	absent	0	absent	27.185	-57.648	South Sargasso	0	0	0	0
C243	28-Oct-12	0	5	0	absent	0	absent	0	absent	0	absent	25.755	-57.323	South Sargasso	0	0	0	0
C243	28-Oct-12	1400	5	0	absent	0	absent	0	absent	0	absent	25.580	-57.155	South Sargasso	0	0	0	0
C243	28-Oct-12	1500	5	0	absent	0	absent	0	absent	0	absent	25.495	-57.135	South Sargasso	3	0	0	0
C243	28-Oct-12	1600	5	1	present	ND	present	0	absent	0	absent	25.413	-57.123	South Sargasso	0	0	0	0
C243	28-Oct-12	1700	4	0	absent	0	absent	0	absent	0	absent	25.327	-57.112	South Sargasso	0	0	0	0
C243	29-Oct-12	700	5	0	absent	ND	present	0	absent	0	absent	24.392	-56.988	South Sargasso	0	0	0	0
C243	29-Oct-12	800	5	0	absent	0	absent	0	absent	0	absent	24.332	-56.987	South Sargasso	0	0	0	0
C243	29-Oct-12	1100	4	0	absent	0	absent	0	absent	0	absent	24.328	-56.958	South Sargasso	0	0	0	0
C243	29-Oct-12	1200	4	0	absent	0	absent	0	absent	0	absent	24.303	-56.935	South Sargasso	1	0	0	0
C243	29-Oct-12	1300	4	0	absent	0	absent	0	absent	0	absent	24.227	-56.920	South Sargasso	0	0	1	0
C243	29-Oct-12	1700	4	0	absent	0	absent	0	absent	0	absent	23.930	-56.873	South Sargasso	0	0	0	0
C243	30-Oct-12	700	3	0	absent	ND	present	0	absent	0	absent	22.725	-57.013	South Sargasso	0	0	1	0
C243	30-Oct-12	800	3	0	absent	0	absent	0	absent	0	absent	22.625	-57.018	South Sargasso	0	0	0	0
C243	30-Oct-12	1000	3	0	absent	ND	present	0	absent	0	absent	22.563	-57.032	South Sargasso	0	0	1	0
C243	30-Oct-12	1100	3	0	absent	0	absent	0	absent	0	absent	22.555	-57.027	South Sargasso	0	0	0	0
C243	30-Oct-12	1200	2	0	absent	ND	present	0	absent	0	absent	22.535	-57.017	South Sargasso	0	0	0	0
C243	30-Oct-12	1300	2	0	absent	ND	present	0	absent	0	absent	22.510	-57.007	South Sargasso	0	0	0	0
C243	30-Oct-12	1400	2	0	absent	0	absent	0	absent	0	absent	22.492	-57.008	South Sargasso	0	0	0	0
C243	31-Oct-12	600	4	0	absent	0	absent	0	absent	0	absent	21.608	-57.048	South Sargasso	0	0	0	0
C243	31-Oct-12	1400	4	1	present	ND	present	0	absent	0	absent	21.237	-57.103	South Sargasso	0	0	0	0
C243	31-Oct-12	1700	3	0	absent	0	absent	0	absent	0	absent	21.005	-57.143	South Sargasso	0	0	1	0
C243	1-Nov-12	700	4	0	absent	0	absent	0	absent	0	absent	19.787	-57.392	South Sargasso	1	0	0	0
C243	1-Nov-12	800	4	0	absent	ND	present	0	absent	0	absent	19.698	-57.420	South Sargasso	10	0	0	0
C243	1-Nov-12	900	4	0	absent	0	absent	0	absent	0	absent	19.638	-57.445	South Sargasso	0	0	0	0
C243	1-Nov-12	1200	4	0	absent	ND	present	0	absent	0	absent	19.582	-57.502	South Sargasso	0	0	0	0
C243	1-Nov-12	1300	4	0	absent	0	absent	0	absent	0	absent	19.512	-57.522	South Sargasso	0	0	0	0
C243	2-Nov-12	700	4	0	absent	0	absent	0	absent	0	absent	18.188	-57.642	Tropical Atlantic	0	0	0	0
C243	2-Nov-12	800	4	0	absent	0	absent	0	absent	0	absent	18.110	-57.658	Tropical Atlantic	0	0	0	0
C243	2-Nov-12	900	4	0	absent	0	absent	0	absent	0	absent	18.060	-57.675	Tropical Atlantic	0	0	0	0
C243	2-Nov-12	1000	3	0	absent	0	absent	0	absent	0	absent	18.043	-57.763	Tropical Atlantic	0	0	0	0
C243	2-Nov-12	1100	3	0	absent	0	absent	0	absent	0	absent	18.030	-57.763	Tropical Atlantic	0	0	0	0
C243	2-Nov-12	1200	4	0	absent	0	absent	0	absent	0	absent	18.008	-57.672	Tropical Atlantic	0	0	0	0
C243	2-Nov-12	1300	4	0	absent	0	absent	0	absent	0	absent	17.928	-57.680	Tropical Atlantic	0	0	0	0
C243	2-Nov-12	1400	3	0	absent	ND	present	0	absent	0	absent	17.857	-57.677	Tropical Atlantic	0	0	0	0
C243	3-Nov-12	800	5	0	absent	0	absent	0	absent	0	absent	16.255	-58.053	Tropical Atlantic	0	0	1	0
C243	3-Nov-12	1300	4	0	absent	0	absent	0	absent	0	absent	16.035	-58.113	Tropical Atlantic	1	0	0	0
C243	3-Nov-12	1700	4	0	absent	0	absent	0	absent	0	absent	15.667	-58.178	Tropical Atlantic	0	0	0	0
C243	4-Nov-12	600	4	0	absent	0	absent	0	absent	0	absent	14.460	-58.478	Tropical Atlantic	0	0	0	0
C243	4-Nov-12	700	4	1	present	0	absent	0	absent	0	absent	14.332	-58.528	Tropical Atlantic	5	0	0	0
C243	4-Nov-12	800	4	0	absent	0	absent	0	absent	0	absent	14.245	-58.563	Tropical Atlantic	2	0	1	0
C243	4-Nov-12	1300	4	0	absent	0	absent	0	absent	0	absent	14.040	-58.678	Tropical Atlantic	0	0	0	0
C243	4-Nov-12	1500	4	0	absent	0	absent	0	absent	0	absent	13.897	-58.710	Tropical Atlantic	16	0	0	1
C243	4-Nov-12	1600	4	0	absent	0	absent	0	absent	0	absent	13.800	-58.722	Tropical Atlantic	0	0	0	0
C243	5-Nov-12	700	4	5	present	ND	present	0	absent	0	absent	12.497	-59.038	Tropical Atlantic	18	0	0	0
C243	5-Nov-12	800	5	0	absent	ND	present	0	absent	0	absent	12.373	-59.073	Tropical Atlantic	3	0	0	0
C243	5-Nov-12	1200	4	2	present	ND	present	0	absent	0	absent	12.232	-59.122	Tropical Atlantic	0	0	0	0
C243	5-Nov-12	1300	5	1	present	0	absent	0	absent	0	absent	12.153	-59.122	Tropical Atlantic	11	0	0	0
C243	5-Nov-12	1400	4	0	absent	0	absent	0	absent	0	absent	12.072	-59.118	Tropical Atlantic	8	0	0	0
C243	6-Nov-12	600	4	0	absent	0	absent	0	absent	0	absent	11.840	-59.365	Tropical Atlantic	0	0	0	0
C243	6-Nov-12	700	5	2	present	ND	present	0	absent	0	absent	11.933	-59.422	Tropical Atlantic	3	0	0	0
C243	6-Nov-12	800	5	0	absent	0	absent	0	absent	0	absent	12.057	-59.472	Tropical Atlantic	5	0	0	0
C243	6-Nov-12	900	4	1	present	ND	present	0	absent	0	absent	12.095	-59.498	Tropical Atlantic	0	0	0	0
C243	6-Nov-12	1200	3	0	absent	ND	present	0	absent	0	absent	12.045	-59.548	Tropical Atlantic	0	0	0	0
C243	6-Nov-12	1300	4	0	absent	ND	present	0	absent	0	absent	12.085	-59.577	Tropical Atlantic	0	0	0	0
C243	6-Nov-12	1600	4	7	present	ND	present	0	absent	0	absent	12.165	-59.648	Tropical Atlantic	0	0	0	0
C243	6-Nov-12	1700	4	1	present	ND	present	0	absent	0	absent	12.192	-59.697	Tropical Atlantic	0	0	0	0
C243	7-Nov-12	700	4	0	absent	0	absent	0	absent	0	absent	12.765	-60.805	Tropical Atlantic	9	0	0	0
C243	7-Nov-12	800	3	0	absent	0	absent	0	absent	0	absent	12.767	-60.808	Tropical Atlantic	2	0	3	0
C243	7-Nov-12	900	4	0	absent	0	absent	0	absent	0	absent	12.813	-60.875	Tropical Atlantic	0	0	0	0
C243	7-Nov-12	1300	3	0	absent	0	absent	0	absent	0	absent	13.027	-61.155	Tropical Atlantic	0	0	1	0
C243	11-Nov-12	1000	4	3	present	ND	present	0	absent	0	absent	12.475	-61.233	Tropical Atlantic	0	0	0	0
C243	11-Nov-12	1100	4	10	present	ND	present	0	absent	0	absent	13.557	-61.305	Eastern Caribbean	0	0	0	0
C243	11-Nov-12	1200	2	4	present	ND	present	0	absent	0	absent	13.635	-61.228	Eastern Caribbean	0	0	0	0
C243	11-Nov-12	1300	1	3	present	ND	present	0	absent	0	absent	13.635	-61.248	Eastern Caribbean	0	0	0	0
C243	11-Nov-12	1700	4	2	present	ND	present	0	absent	0	absent	13.755	-61.192	Eastern Caribbean	0	0	0	0
C243	12-Nov-12	0	5	0	absent	0	absent	0	absent	0	absent	15.082	-61.333	Eastern Caribbean	0	0	0	0
C243	12-Nov-12	0	5	0	absent	0	absent	0	absent	0	absent	14.962	-61.240	Eastern Caribbean	1	0	0	0
C243	12-Nov-12	700	1	0	absent	ND	present	0	absent	0	absent	14.817	-61.268	Eastern Caribbean	0	0	0	0
C243	12-Nov-12	800	4	0	absent	0	absent	0	absent	0	absent	14.882	-61.257	Eastern Caribbean	25	0	0	0
C243	12-Nov-12	1300	5	0	absent	0	absent	0	absent	0	absent	15.048	-61.263	Eastern Caribbean	4	0	0	0
C243	12-Nov-12	1600	5	0	absent	0	absent	0	absent	0	absent	14.988	-61.257	Eastern Caribbean	0	0	0	0
C243	13-Nov-12	700	3	0	absent	0	absent	0	absent	0	absent	15.460	-61.573	Eastern Caribbean	50	0	1	0
C243	13-Nov-12	800	4	0	absent	ND	present	0	absent	0	absent	15.462	-61.630	Eastern Caribbean	90	0	0	0
C243	13-Nov-12	1000	1	0	absent	0	absent	0	absent	0	absent	15.453	-61.668	Eastern Caribbean	0	0	0	0
C243	13-Nov-12	1130	3	0	absent	ND	present	0	absent	0	absent	15.443	-61.668	Eastern Caribbean	0	0	0	0
C243	13-Nov-12	1300	3	0	absent	0	absent	0	absent	0	absent	15.430	-61.678	Eastern Caribbean	0	0	0	0
C243	13-Nov-12	1400	3	0	absent	0	absent	0	absent	0	absent	15.427	-61.687	Eastern Caribbean	0	0	0	0
C243	14-Nov-12	800	5	0	absent	0	absent	0	absent	0	absent	17.153	-62.040	Eastern Caribbean	0	0	0	0
C243	14-Nov-12	1000	4	0	absent	ND	present	0	absent	0	absent	17.330	-62.155	Eastern Caribbean	1	0	0	0
C243	14-Nov-12	1100	5	0	absent	ND	present	0	absent	0	absent	17.317	-62.170	Eastern Caribbean	0	0	0	0
C243	14-Nov-12	1200	4	0	absent	0	absent	0	absent	0	absent	17.302	-62.180	Eastern Caribbean	0	0	0	0
C243	14-Nov-12	1300	5	0	absent	0	absent	0	absent	0	absent	17.355	-62.192	Eastern Caribbean	20	0	0	0
C243	14-Nov-12	1400	4	0	absent	ND	present	0	absent	0	absent	17.445	-62.193	Eastern Caribbean	3	0	1	0
C243	14-Nov-12	1700	4	0	absent	0	absent	0	absent	0	absent	17.477	-62.252	Eastern Caribbean	0	0	0	0
C243	15-Nov-12	800	4	8	present	ND	present	0	absent	0	absent	17.910	-62.792	Eastern Caribbean	0	0	0	0
C243	15-Nov-12	900	4	0	absent	ND	present	0	absent	0	absent	17.928	-62.793	Eastern Caribbean	0	0	0	0
C243	15-Nov-12	1000	4	0	absent	0	absent	0	absent	0	absent	17.927	-62.838	Eastern Caribbean	0	0	0	0
C243	16-Nov-12	800	4	1	present	ND	present	0	absent	0	absent	18.812	-63.467	South Sargasso	0	0	0	0
C243	16-Nov-12	1000	4	0	absent	0	absent	0	absent	0	absent	18.937	-63.477	South Sargasso	0	0	0	0
C243	16-Nov-12	1100	4	0	absent	0	absent	0	absent	0	absent	18.947	-63.482	South Sargasso	0	0	0	0
C243	16-Nov-12	1200	4	1	present	ND	present	0	absent	0	absent	18.913	-63.493	South Sargasso	0	0	0	0
C243	16-Nov-12	1400	4	0	absent	0	absent	0	absent	0	absent	18.877	-63.572	South Sargasso	0	0	0	0
C244	27-Nov-12	800	4	4	present	ND	present	1	present	0	absent	18.072	-64.758	Eastern Caribbean	1	0	3	0
C244	27-Nov-12	1700	4	0	absent	ND	present	0	absent	0	absent	18.145	-64.755	Eastern Caribbean	0	0	5	0
C244	28-Nov-12	700	3	0	absent	0	absent	0	absent	0	absent	18.170	-64.607	Eastern Caribbean	0	0	0	0
C244	28-Nov-12	800	4	0	absent	ND	present	2	present	0	absent	18.108	-64.585	Eastern Caribbean	0	0	0	0
C244	28-Nov-12	1000	4	1	present	0	absent	0	absent	0	absent	17.992	-64.548	Eastern Caribbean	0	0	0	0
C244	28-Nov-12	1100	4	3	present	ND	present	1	present	0	absent	18.097	-64.557	Eastern Caribbean	0	0	2	0
C244	28-Nov-12	1200	4	4	present	ND	present	5	present	0	absent	18.030	-64.578	Eastern Caribbean	0	0	0	0
C244	28-Nov-12	1300	4	6	present	ND	present	2	present	0	absent	17.935	-64.583	Eastern Caribbean	0	0	0	0
C244	28-Nov-12	1400	4	4	present	ND	present	2	present	0	absent	17.973	-64.588	Eastern Caribbean	0	0	0	0
C244	28-Nov-12	1700	3	0	absent	ND	present	0	absent	0	absent	17.990	-64.637	Eastern Caribbean	0	0	0	0
C244	29-Nov-12	700	4	0	absent	0	absent	0	absent	0	absent	18.133	-64.567	Eastern Caribbean	0	0	0	0
C244	29-Nov-12	800	4	0	absent	0	absent	0	absent	0	absent	18.233	-64.542	Eastern Caribbean	5	0	5	0
C244	29-Nov-12	900	4	0	absent	ND	ND	0	absent	0	absent	18.337	-64.535	Eastern Caribbean	0	0	7	0
C244	29-Nov-12	1000	4	1	present	ND	present	0	absent	0	absent	18.385	-64.580	Eastern Caribbean	0	0	0	0
C244	29-Nov-12	1100	2	0	absent	ND	ND	0	absent	0	absent	18.373	-64.698	Eastern Caribbean	0	0	0	0
C244	29-Nov-12	1300	2	0	absent	0	absent	0	absent	0	absent	18.363	-64.750	Eastern Caribbean	0	0	2	0
C244	1-Dec-12	1001	2	0	absent	ND	ND	0	absent	0	absent	18.390	-64.807	Eastern Caribbean	0	0	0	0
C244	1-Dec-12	1111	2	0	absent	ND	ND	0	absent	0	absent	18.432	-64.883	Eastern Caribbean	0	0	0	0
C244	1-Dec-12	1200	4	13	present	ND	present	0	absent	0	absent	18.465	-64.927	Eastern Caribbean	0	0	3	0
C244	1-Dec-12	1300	2	0	absent	ND	present	0	absent	0	absent	18.512	-64.980	South Sargasso	0	0	2	0
C244	1-Dec-12	1400	6	7	present	ND	present	0	absent	0	absent	18.563	-65.048	South Sargasso	0	0	0	0
C244	1-Dec-12	1600	3	0	absent	0	absent	0	absent	0	absent	18.660	-65.153	South Sargasso	4	0	0	0
C244	1-Dec-12	1700	3	4	present	ND	present	0	absent	0	absent	18.715	-65.210	South Sargasso	2	0	0	0
C244	2-Dec-12	700	4	0	absent	ND	ND	0	absent	0	absent	19.292	-65.210	South Sargasso	0	0	0	0
C244	2-Dec-12	900	4	6	present	ND	present	0	absent	0	absent	19.372	-65.895	South Sargasso	0	0	1	0
C244	2-Dec-12	1100	3	0	absent	ND	ND	0	absent	0	absent	19.387	-65.945	South Sargasso	0	0	0	0
C244	2-Dec-12	1300	2	2	present	ND	present	1	present	0	absent	19.380	-65.993	South Sargasso	0	0	0	0
C244	2-Dec-12	1700	1	0	absent	0	absent	1	present	0	absent	19.393	-66.018	South Sargasso	0	0	0	0
C244	3-Dec-12	800	3	0	absent	0	absent	0	absent	0	absent	19.317	-66.620	South Sargasso	0	0	0	0
C244	3-Dec-12	900	3	0	absent	0	absent	0	absent	0	absent	19.325	-66.663	South Sargasso	0	0	0	0
C244	3-Dec-12	1000	3	10	present	ND	present	ND	ND	0	absent	19.328	-66.705	South Sargasso	0	0	0	0
C244	4-Dec-12	800	6	0	absent	0	absent	0	absent	0	absent	19.333	-68.082	South Sargasso	2	0	0	0
C244	4-Dec-12	900	6	0	absent	ND	present	0	absent	0	absent	19.373	-68.190	South Sargasso	12	0	1	0
C244	4-Dec-12	1000	6	0	absent	ND	ND	0	absent	0	absent	19.390	-68.313	South Sargasso	0	0	0	0
C244	4-Dec-12	1300	4	1	present	ND	present	0	absent	0	absent	19.327	-68.308	South Sargasso	1	0	0	0
C244	5-Dec-12	700	4	0	absent	0	absent	0	absent	0	absent	19.205	-69.073	South Sargasso	0	0	0	0
C244	5-Dec-12	800	4	4	present	ND	present	0	absent	0	absent	19.187	-69.127	South Sargasso	1	0	0	0
C244	5-Dec-12	1000	3	0	absent	ND	ND	0	absent	0	absent	19.160	-69.177	South Sargasso	0	0	0	0
C244	5-Dec-12	1100	4	0	absent	0	absent	0	absent	0	absent	19.173	-69.253	South Sargasso	0	0	0	0
C244	5-Dec-12	1200	3	0	absent	0	absent	0	absent	0	absent	19.192	-69.332	South Sargasso	0	0	0	0
C244	9-Dec-12	1300	3	50	present	ND	present	0	absent	0	absent	19.167	-69.233	South Sargasso	0	0	1	0
C244	9-Dec-12	1400	3	0	absent	ND	ND	0	absent	0	absent	19.152	-69.172	South Sargasso	0	0	0	0
C244	9-Dec-12	1500	3	0	absent	0	absent	0	absent	0	absent	19.145	-69.123	South Sargasso	0	0	0	0
C244	9-Dec-12	1600	3	0	absent	ND	present	0	absent	0	absent	19.325	-69.115	South Sargasso	1	0	0	0
C244	9-Dec-12	1700	3	0	absent	0	absent	0	absent	0	absent	20.245	-69.120	South Sargasso	25	0	3	0
C244	9-Dec-12	1800	3	0	absent	0	absent	0	absent	0	absent	19.403	-69.190	South Sargasso	0	0	0	0
C244	10-Dec-12	700	3	0	absent	ND	ND	0	absent	0	absent	20.210	-70.050	South Sargasso	0	0	0	0
C244	10-Dec-12	1700	5	0	absent	0	absent	0	absent	0	absent	20.742	-70.462	South Sargasso	6	0	0	0
C244	10-Dec-12	1800	4	0	absent	0	absent	0	absent	0	absent	20.808	-70.507	South Sargasso	0	0	0	0
C244	11-Dec-12	800	4	0	absent	0	absent	0	absent	0	absent	20.510	-71.680	South Sargasso	8	0	0	0
C244	11-Dec-12	900	5	0	absent	ND	present	0	absent	0	absent	20.497	-71.767	South Sargasso	120	0	0	0
C244	11-Dec-12	1315	4	1	present	ND	present	0	absent	0	absent	20.465	-71.992	South Sargasso	10	0	0	0
C244	11-Dec-12	1414	4	0	absent	ND	ND	0	absent	0	absent	20.605	-72.095	South Sargasso	1	0	0	0
C244	11-Dec-12	1715	4	0	absent	ND	ND	0	absent	0	absent	20.710	-72.365	South Sargasso	17	0	0	0
C244	11-Dec-12	1800	4	0	absent	ND	ND	0	absent	0	absent	20.633	-72.532	South Sargasso	0	0	0	0
C244	12-Dec-12	700	5	0	absent	ND	ND	0	absent	0	absent	19.920	-73.558	Western Caribbean	0	0	0	0
C244	12-Dec-12	800	5	0	absent	0	absent	0	absent	0	absent	19.852	-73.617	Western Caribbean	0	0	0	0
C244	12-Dec-12	900	5	0	absent	0	absent	0	absent	0	absent	19.797	-73.660	Western Caribbean	10	0	0	0
C244	12-Dec-12	1000	ND	0	absent	ND	present	0	absent	0	absent	19.770	-73.687	Western Caribbean	0	0	1	0
C244	12-Dec-12	1200	4	1	present	ND	present	0	absent	0	absent	19.748	-73.708	Western Caribbean	0	0	0	0
C244	12-Dec-12	1300	3	1	present	ND	present	0	absent	0	absent	19.728	-73.737	Western Caribbean	0	0	0	0
C244	13-Dec-12	700	3	0	absent	ND	ND	0	absent	0	absent	19.108	-74.467	Western Caribbean	0	0	0	0
C244	13-Dec-12	800	2	0	absent	ND	ND	0	absent	0	absent	19.135	-74.498	Western Caribbean	0	0	0	0
C244	13-Dec-12	900	2	0	absent	ND	ND	0	absent	0	absent	19.173	-74.563	Western Caribbean	0	0	0	0
C244	13-Dec-12	1000	2	0	absent	0	absent	0	absent	0	absent	19.110	-74.618	Western Caribbean	0	0	0	0
C244	13-Dec-12	1100	2	0	absent	0	absent	0	absent	0	absent	19.053	-74.651	Western Caribbean	0	0	0	0
C244	13-Dec-12	1200	2	16	present	ND	present	1	present	0	absent	19.043	-74.672	Western Caribbean	0	0	0	0
C244	13-Dec-12	1400	2	15	present	ND	present	0	absent	0	absent	18.963	-74.890	Western Caribbean	0	0	2	0
C244	13-Dec-12	1700	2	0	absent	0	absent	0	absent	0	absent	18.892	-75.105	Western Caribbean	0	0	1	0
C244	13-Dec-12	1800	2	0	absent	0	absent	0	absent	0	absent	18.905	-75.108	Western Caribbean	0	0	1	0
C244	18-Dec-12	1019	1	0	absent	0	absent	0	absent	0	absent	18.188	-76.447	Western Caribbean	0	0	0	0
C244	18-Dec-12	1112	2	0	absent	ND	present	0	absent	0	absent	18.228	-76.458	Western Caribbean	0	0	0	0
C244	18-Dec-12	1302	1	0	absent	0	absent	0	absent	0	absent	18.320	-76.523	Western Caribbean	0	0	0	0
C244	18-Dec-12	1401	1	0	absent	0	absent	0	absent	0	absent	18.398	-76.572	Western Caribbean	0	0	0	0
C244	18-Dec-12	1604	1	0	absent	ND	present	0	absent	0	absent	18.455	-76.727	Western Caribbean	0	0	0	0
C244	18-Dec-12	1707	2	0	absent	0	absent	0	absent	0	absent	18.447	-76.768	Western Caribbean	0	0	0	0
C244	19-Dec-12	1600	3	10	present	ND	present	0	absent	0	absent	18.537	-77.523	Western Caribbean	0	0	0	0
C244	20-Dec-12	700	4	0	absent	0	absent	0	absent	0	absent	19.210	-78.862	Western Caribbean	0	0	0	0
C244	20-Dec-12	800	4	0	absent	0	absent	0	absent	0	absent	19.263	-78.935	Western Caribbean	0	0	0	0
C244	20-Dec-12	900	4	0	absent	0	absent	0	absent	0	absent	19.320	-79.017	Western Caribbean	0	0	0	0
C244	20-Dec-12	1200	4	1	present	ND	present	0	absent	0	absent	19.340	-79.152	Western Caribbean	0	0	0	0
C244	20-Dec-12	1300	4	8	present	ND	present	2	present	0	absent	19.365	-79.207	Western Caribbean	1	0	0	0
C244	20-Dec-12	1400	4	6	present	ND	present	0	absent	0	absent	19.458	-79.288	Western Caribbean	0	0	0	0
C244	21-Dec-12	706	4	0	absent	0	absent	0	absent	0	absent	20.222	-79.862	Western Caribbean	0	3	0	0
C244	21-Dec-12	800	4	0	absent	0	absent	0	absent	0	absent	20.265	-79.925	Western Caribbean	0	0	0	0
C244	21-Dec-12	900	4	12	present	ND	present	1	present	0	absent	20.328	-80.023	Western Caribbean	0	0	0	0
C244	21-Dec-12	1100	4	5	present	ND	present	2	present	0	absent	20.348	-80.108	Western Caribbean	0	0	0	0
C244	21-Dec-12	1200	4	1	present	ND	present	0	absent	0	absent	20.378	-80.167	Western Caribbean	0	0	0	0
C244	26-Dec-12	1400	4	0	absent	ND	ND	0	absent	0	absent	24.450	-83.428	Gulf of Mexico/Florida Straits	0	0	0	0
C244	27-Dec-12	800	4	1	present	ND	present	0	absent	0	absent	24.210	-82.503	Gulf of Mexico/Florida Straits	0	0	2	0
C244	27-Dec-12	900	4	0	absent	0	absent	0	absent	0	absent	24.188	-82.467	Gulf of Mexico/Florida Straits	0	0	0	0
C244	27-Dec-12	1000	4	0	absent	0	absent	0	absent	0	absent	24.170	-82.450	Gulf of Mexico/Florida Straits	0	0	0	0
C244	27-Dec-12	1300	4	1	present	0	absent	0	absent	0	absent	24.142	-82.377	Gulf of Mexico/Florida Straits	0	0	1	0
C244	27-Dec-12	1700	3	1	present	ND	present	0	absent	0	absent	24.053	-82.095	Gulf of Mexico/Florida Straits	0	0	0	0
C244	27-Dec-12	1800	3	0	absent	0	absent	0	absent	0	absent	24.032	-82.018	Gulf of Mexico/Florida Straits	0	0	0	0
C244	28-Dec-12	700	4	0	absent	ND	ND	0	absent	0	absent	24.090	-81.460	Gulf of Mexico/Florida Straits	0	0	0	0
C244	28-Dec-12	800	4	0	absent	0	absent	0	absent	0	absent	24.048	-81.452	Gulf of Mexico/Florida Straits	0	0	0	0
C244	28-Dec-12	900	4	2	present	ND	present	0	absent	0	absent	24.022	-81.470	Gulf of Mexico/Florida Straits	2	0	0	0
C244	28-Dec-12	1100	4	0	absent	ND	present	0	absent	0	absent	24.082	-81.602	Gulf of Mexico/Florida Straits	0	9	0	0
C244	28-Dec-12	1200	5	0	absent	ND	present	0	absent	0	absent	24.085	-81.627	Gulf of Mexico/Florida Straits	0	0	0	0
C244	28-Dec-12	1300	4	1	present	ND	present	0	absent	0	absent	24.103	-81.720	Gulf of Mexico/Florida Straits	0	0	0	0
C244	28-Dec-12	1800	4	6	present	ND	present	0	absent	0	absent	24.148	-81.950	Gulf of Mexico/Florida Straits	0	0	0	0
C244	29-Dec-12	800	2	0	absent	ND	ND	0	absent	0	absent	24.265	-81.895	Gulf of Mexico/Florida Straits	1	0	2	0
C244	29-Dec-12	900	2	0	absent	0	absent	0	absent	0	absent	24.298	-81.853	Gulf of Mexico/Florida Straits	0	0	0	0
C244	29-Dec-12	1000	2	13	present	ND	present	6	present	0	absent	24.380	-81.818	Gulf of Mexico/Florida Straits	0	0	0	0
C244	30-Dec-12	1100	2	3	present	0	absent	0	absent	0	absent	24.492	-81.803	Gulf of Mexico/Florida Straits	0	3	2	0
C244A	8-Jan-13	1700	4	7	present	ND	present	0	absent	0	absent	24.387	-81.768	Gulf of Mexico/Florida Straits	0	0	0	0
C244A	8-Jan-13	1800	4	1	present	ND	present	1	present	0	absent	24.332	-81.753	Gulf of Mexico/Florida Straits	0	0	0	0
C244A	9-Jan-13	1200	5	1	present	0	absent	0	absent	0	absent	24.055	-81.598	Gulf of Mexico/Florida Straits	0	0	0	0
C244A	9-Jan-13	1300	5	1	present	0	absent	0	absent	0	absent	24.023	-81.443	Gulf of Mexico/Florida Straits	0	0	0	0
C244A	9-Jan-13	1400	ND	0	absent	ND	present	0	absent	0	absent	23.960	-81.642	Gulf of Mexico/Florida Straits	0	0	0	0
C244A	9-Jan-13	1600	5	0	absent	0	absent	0	absent	0	absent	23.980	-81.645	Gulf of Mexico/Florida Straits	0	0	0	0
C244A	9-Jan-13	1700	4	0	absent	ND	present	0	absent	0	absent	23.930	-81.637	Gulf of Mexico/Florida Straits	0	0	0	0
C244A	10-Jan-13	700	5	0	absent	0	absent	0	absent	0	absent	23.935	-81.488	Gulf of Mexico/Florida Straits	0	0	0	0
C244A	10-Jan-13	800	5	4	present	ND	present	0	absent	0	absent	23.898	-81.473	Gulf of Mexico/Florida Straits	0	0	0	0
C244A	10-Jan-13	1000	5	2	present	ND	present	0	absent	0	absent	23.885	-81.462	Gulf of Mexico/Florida Straits	0	0	0	0
C244A	10-Jan-13	1100	4	5	present	ND	present	0	absent	0	absent	23.895	-81.458	Gulf of Mexico/Florida Straits	0	0	0	0
C244A	10-Jan-13	1200	5	2	present	ND	present	0	absent	0	absent	23.985	-81.472	Gulf of Mexico/Florida Straits	0	0	0	0
C244A	10-Jan-13	1600	6	3	present	0	absent	0	absent	0	absent	24.102	-81.442	Gulf of Mexico/Florida Straits	0	0	0	0
C244A	10-Jan-13	1700	6	0	absent	0	absent	0	absent	0	absent	24.148	-81.440	Gulf of Mexico/Florida Straits	0	0	0	0
C244A	10-Jan-13	1800	6	0	absent	0	absent	0	absent	0	absent	24.184	-81.457	Gulf of Mexico/Florida Straits	0	0	0	0
C244A	11-Jan-13	700	5	0	absent	0	absent	0	absent	0	absent	24.133	-81.663	Gulf of Mexico/Florida Straits	0	0	0	0
C244A	11-Jan-13	800	5	4	present	0	absent	0	absent	0	absent	24.083	-81.677	Gulf of Mexico/Florida Straits	0	0	0	0
C244A	11-Jan-13	900	5	0	absent	0	absent	8	present	0	absent	24.033	-81.687	Gulf of Mexico/Florida Straits	0	0	0	0
C244A	11-Jan-13	1000	5	0	absent	0	absent	0	absent	0	absent	23.975	-81.705	Gulf of Mexico/Florida Straits	0	0	0	0
C244A	11-Jan-13	1200	5	0	absent	0	absent	0	absent	0	absent	23.997	-81.682	Gulf of Mexico/Florida Straits	1	0	0	0
C244A	11-Jan-13	1300	5	1	present	0	absent	0	absent	0	absent	23.993	-81.678	Gulf of Mexico/Florida Straits	0	0	0	0
C244A	11-Jan-13	1400	6	2	present	ND	present	0	absent	0	absent	24.103	-81.698	Gulf of Mexico/Florida Straits	0	0	0	0
C244A	11-Jan-13	1600	4	9	present	ND	present	0	absent	0	absent	24.327	-81.778	Gulf of Mexico/Florida Straits	0	0	0	0
C244A	11-Jan-13	1700	4	11	present	ND	present	0	absent	0	absent	24.328	-81.795	Gulf of Mexico/Florida Straits	0	7	0	0
C244A	11-Jan-13	ND	ND	3	present	ND	present	0	absent	0	absent	24.523	-81.812	Gulf of Mexico/Florida Straits	0	0	0	0
C244B	1-Feb-13	800	5	15	present	ND	present	0	absent	0	absent	24.327	-83.548	Gulf of Mexico/Florida Straits	3	0	24	0
C244B	1-Feb-13	900	5	5	present	ND	present	5	present	0	absent	24.363	-83.618	Gulf of Mexico/Florida Straits	31	0	0	0
C244B	1-Feb-13	1000	5	3	present	ND	present	4	present	0	absent	24.410	-83.707	Gulf of Mexico/Florida Straits	24	0	0	0
C244B	1-Feb-13	1100	5	6	present	ND	present	0	absent	0	absent	24.462	-83.795	Gulf of Mexico/Florida Straits	13	0	1	0
C244B	1-Feb-13	1400	4	5	present	ND	present	ND	ND	0	absent	24.730	-83.852	Gulf of Mexico/Florida Straits	0	0	1	0
C244B	1-Feb-13	1600	4	8	present	ND	present	ND	ND	0	absent	24.385	-83.865	Gulf of Mexico/Florida Straits	1	0	1	0
C244B	1-Feb-13	1700	5	3	present	ND	present	0	absent	0	absent	24.360	-83.873	Gulf of Mexico/Florida Straits	3	0	0	0
C244B	1-Feb-13	1800	5	6	present	ND	present	ND	ND	0	absent	24.337	-83.885	Gulf of Mexico/Florida Straits	1	0	0	0
C244B	2-Feb-13	1700	4	0	absent	ND	ND	0	absent	0	absent	24.490	-84.872	Gulf of Mexico/Florida Straits	0	0	0	0
C244B	2-Feb-13	1800	4	1	present	ND	present	0	absent	0	absent	24.513	-84.653	Gulf of Mexico/Florida Straits	0	0	0	0
C244B	3-Feb-13	700	5	0	absent	ND	ND	0	absent	0	absent	24.703	-84.107	Gulf of Mexico/Florida Straits	0	0	0	0
C244B	3-Feb-13	800	5	100	present	ND	present	0	absent	0	absent	24.472	-84.028	Gulf of Mexico/Florida Straits	0	0	2	0
C244B	3-Feb-13	1100	4	6	present	ND	present	0	absent	0	absent	24.640	-84.013	Gulf of Mexico/Florida Straits	0	0	2	0
C244B	4-Feb-13	900	4	8	present	ND	present	1	present	0	absent	24.425	-83.230	Gulf of Mexico/Florida Straits	1	0	0	0
C244B	4-Feb-13	1700	4	25	present	ND	present	5	present	0	absent	24.405	-83.267	Gulf of Mexico/Florida Straits	0	0	0	0
C244B	4-Feb-13	1800	4	18	present	ND	present	0	absent	0	absent	24.358	-83.232	Gulf of Mexico/Florida Straits	0	0	0	0
C244B	7-Feb-13	1000	5	0	absent	0	absent	ND	ND	0	absent	24.163	-82.653	Gulf of Mexico/Florida Straits	0	0	0	0
C245	17-Feb-13	1600	4	9	present	ND	ND	0	absent	0	absent	24.462	-81.635	Gulf of Mexico/Florida Straits	0	0	4	0
C245	17-Feb-13	1700	5	30	present	ND	ND	0	absent	0	absent	24.467	-81.048	Gulf of Mexico/Florida Straits	3	0	0	0
C245	18-Feb-13	700	5	0	absent	ND	ND	0	absent	0	absent	24.770	-79.957	Gulf of Mexico/Florida Straits	0	0	0	0
C245	18-Feb-13	800	6	1	present	ND	ND	0	absent	0	absent	24.743	-79.872	Gulf of Mexico/Florida Straits	0	0	0	0
C245	18-Feb-13	900	6	0	absent	ND	ND	0	absent	0	absent	24.700	-79.787	Gulf of Mexico/Florida Straits	0	0	0	0
C245	18-Feb-13	1000	6	0	absent	ND	ND	0	absent	0	absent	24.618	-79.672	Gulf of Mexico/Florida Straits	3	0	0	0
C245	18-Feb-13	1100	4	0	absent	ND	ND	0	absent	0	absent	24.580	-79.648	Gulf of Mexico/Florida Straits	0	0	0	0
C245	18-Feb-13	1200	5	0	absent	ND	ND	0	absent	0	absent	24.568	-79.650	Gulf of Mexico/Florida Straits	0	0	0	0
C245	18-Feb-13	1300	5	2	present	ND	present	0	absent	0	absent	24.553	-79.655	Gulf of Mexico/Florida Straits	0	0	0	0
C245	18-Feb-13	1600	5	0	absent	0	absent	0	absent	0	absent	24.800	-79.667	Gulf of Mexico/Florida Straits	0	0	0	0
C245	18-Feb-13	1700	6	0	absent	ND	present	0	absent	0	absent	24.798	-79.667	Gulf of Mexico/Florida Straits	0	0	0	0
C245	18-Feb-13	1800	5	35	present	ND	present	0	absent	0	absent	25.035	-79.670	Gulf of Mexico/Florida Straits	0	0	0	0
C245	19-Feb-13	700	6	0	absent	0	absent	0	absent	0	absent	26.885	-79.603	Gulf of Mexico/Florida Straits	0	0	1	0
C245	19-Feb-13	800	5	0	absent	0	absent	0	absent	0	absent	26.985	-79.568	Gulf of Mexico/Florida Straits	0	0	0	0
C245	19-Feb-13	900	5	1	present	0	absent	0	absent	0	absent	26.985	-79.478	Gulf of Mexico/Florida Straits	0	0	0	0
C245	19-Feb-13	1200	4	0	absent	0	absent	0	absent	0	absent	27.403	-79.508	Gulf of Mexico/Florida Straits	2	0	2	0
C245	19-Feb-13	1300	4	1	present	ND	present	0	absent	0	absent	27.462	-79.490	Gulf of Mexico/Florida Straits	0	0	2	0
C245	19-Feb-13	1400	4	2	present	ND	present	0	absent	0	absent	27.560	-79.398	Gulf of Mexico/Florida Straits	0	0	3	0
C245	19-Feb-13	1700	3	0	absent	ND	present	3	present	0	absent	27.770	-79.235	Gulf of Mexico/Florida Straits	0	0	0	0
C245	19-Feb-13	1800	3	0	absent	0	absent	2	present	0	absent	27.833	-79.193	Gulf of Mexico/Florida Straits	0	0	0	0
C245	20-Feb-13	700	3	0	absent	0	absent	0	absent	0	absent	28.000	-78.100	South Sargasso	0	0	0	0
C245	20-Feb-13	800	4	12	present	ND	present	1	present	0	absent	28.017	-77.967	South Sargasso	1	0	0	0
C245	20-Feb-13	900	4	24	present	ND	present	1	present	0	absent	28.108	-77.887	South Sargasso	0	0	0	0
C245	20-Feb-13	1400	3	13	present	ND	present	0	absent	0	absent	28.072	-77.637	South Sargasso	0	0	0	0
C245	20-Feb-13	1700	3	27	present	ND	present	12	present	0	absent	28.085	-77.442	South Sargasso	1	0	0	0
C245	20-Feb-13	1800	2	51	present	ND	present	2	present	0	absent	28.065	-77.355	South Sargasso	0	0	0	0
C245	21-Feb-13	700	3	0	absent	0	absent	0	absent	0	absent	27.677	-76.092	South Sargasso	0	0	0	0
C245	21-Feb-13	800	3	3	present	ND	present	8	present	0	absent	27.657	-76.007	South Sargasso	0	0	0	0
C245	21-Feb-13	900	3	9	present	0	absent	0	absent	0	absent	27.628	-75.897	South Sargasso	12	0	0	0
C245	21-Feb-13	1100	3	4	present	0	absent	0	absent	0	absent	27.605	-75.863	South Sargasso	0	0	0	0
C245	21-Feb-13	1300	3	1	present	0	absent	0	absent	0	absent	27.702	-76.003	South Sargasso	0	0	0	0
C245	21-Feb-13	1400	3	13	present	ND	present	4	present	0	absent	27.533	-75.842	South Sargasso	0	0	0	0
C245	21-Feb-13	1800	3	0	absent	0	absent	0	absent	0	absent	27.362	-75.513	South Sargasso	0	0	0	0
C245	22-Feb-13	700	3	0	absent	ND	present	0	absent	0	absent	26.693	-74.483	South Sargasso	0	0	0	0
C245	22-Feb-13	800	4	11	present	0	absent	0	absent	0	absent	26.618	-74.387	South Sargasso	0	0	0	0
C245	22-Feb-13	1200	4	4	present	ND	present	5	present	0	absent	26.468	-74.337	South Sargasso	0	0	0	0
C245	22-Feb-13	1300	3	0	absent	ND	present	0	absent	0	absent	26.432	-74.335	South Sargasso	0	0	0	0
C245	23-Feb-13	700	4	0	absent	0	absent	0	absent	0	absent	25.463	-73.807	South Sargasso	0	0	0	0
C245	23-Feb-13	1200	4	7	present	ND	present	0	absent	0	absent	25.370	-73.693	South Sargasso	0	0	0	0
C245	23-Feb-13	1300	4	1	present	ND	present	0	absent	0	absent	25.308	-73.715	South Sargasso	0	0	0	0
C245	23-Feb-13	1700	5	7	present	ND	present	9	present	0	absent	25.368	-73.578	South Sargasso	0	0	0	0
C245	23-Feb-13	1800	4	12	present	ND	present	0	absent	0	absent	25.295	-73.557	South Sargasso	0	0	0	0
C245	24-Feb-13	700	4	4	present	ND	present	0	absent	0	absent	24.320	-73.312	South Sargasso	0	0	0	0
C245	24-Feb-13	800	4	2	present	ND	present	2	present	0	absent	24.247	-73.263	South Sargasso	0	0	0	0
C245	24-Feb-13	900	4	5	present	ND	present	3	present	0	absent	24.202	-73.217	South Sargasso	0	0	0	0
C245	24-Feb-13	1300	4	0	absent	ND	present	0	absent	0	absent	24.110	-73.215	South Sargasso	0	0	0	0
C245	24-Feb-13	1400	4	2	present	ND	present	0	absent	0	absent	24.040	-73.145	South Sargasso	0	0	0	0
C245	24-Feb-13	1500	4	4	present	ND	present	0	absent	0	absent	23.968	-73.080	South Sargasso	0	0	0	0
C245	24-Feb-13	1600	4	5	present	ND	present	0	absent	0	absent	23.902	-73.022	South Sargasso	0	0	0	0
C245	24-Feb-13	1700	4	5	present	ND	present	0	absent	0	absent	23.993	-72.953	South Sargasso	0	0	0	0
C245	24-Feb-13	1800	3	2	present	ND	present	5	present	0	absent	23.767	-72.870	South Sargasso	0	0	0	0
C245	25-Feb-13	700	3	0	absent	0	absent	0	absent	0	absent	23.072	-72.172	South Sargasso	0	0	0	0
C245	25-Feb-13	800	3	46	present	ND	present	11	present	0	absent	22.953	-72.172	South Sargasso	0	0	0	0
C245	25-Feb-13	900	3	18	present	ND	present	2	present	0	absent	22.908	-72.182	South Sargasso	0	0	0	0
C245	25-Feb-13	1100	3	11	present	ND	present	2	present	0	absent	22.853	-72.212	South Sargasso	0	0	0	0
C245	25-Feb-13	1300	3	28	present	ND	present	0	absent	0	absent	22.822	-72.262	South Sargasso	0	0	0	0
C245	25-Feb-13	1400	3	56	present	ND	present	0	absent	0	absent	22.772	-72.262	South Sargasso	0	0	0	0
C245	25-Feb-13	1700	4	3	present	ND	present	7	present	0	absent	22.473	-72.258	South Sargasso	0	0	0	0
C245	25-Feb-13	1800	4	16	present	ND	present	0	absent	0	absent	22.383	-72.265	South Sargasso	0	0	0	0
C245	26-Feb-13	700	5	11	present	ND	present	0	absent	0	absent	21.080	-72.612	South Sargasso	0	0	0	0
C245	26-Feb-13	800	5	1	present	ND	present	0	absent	0	absent	21.008	-72.638	South Sargasso	0	0	0	0
C245	26-Feb-13	900	6	2	present	ND	present	0	absent	0	absent	20.947	-72.665	South Sargasso	0	0	0	0
C245	26-Feb-13	1100	4	2	present	ND	present	3	present	0	absent	20.930	-72.723	South Sargasso	0	0	0	0
C245	26-Feb-13	1200	3	64	present	ND	present	12	present	0	absent	20.965	-72.772	South Sargasso	0	0	0	0
C245	26-Feb-13	1300	3	18	present	ND	present	5	present	0	absent	20.907	-72.787	South Sargasso	0	0	0	0
C245	26-Feb-13	1400	3	5	present	ND	present	0	absent	0	absent	20.848	-72.865	South Sargasso	0	0	0	0
C245	26-Feb-13	1800	1	0	absent	0	absent	0	absent	0	absent	20.650	-73.057	South Sargasso	0	0	0	0
C245	27-Feb-13	600	2	0	absent	0	absent	0	absent	0	absent	20.117	-73.428	South Sargasso	0	0	0	0
C245	27-Feb-13	700	2	0	absent	0	absent	0	absent	0	absent	20.095	-73.422	South Sargasso	0	0	0	0
C245	27-Feb-13	800	2	0	absent	0	absent	0	absent	0	absent	20.037	-73.462	Western Caribbean	2	0	0	0
C245	27-Feb-13	900	2	0	absent	0	absent	0	absent	0	absent	19.970	-73.505	Western Caribbean	0	0	0	0
C245	27-Feb-13	1200	2	0	absent	0	absent	0	absent	0	absent	19.937	-73.525	Western Caribbean	0	0	0	0
C245	27-Feb-13	1300	2	0	absent	ND	present	0	absent	0	absent	19.872	-73.542	Western Caribbean	0	0	0	0
C245	27-Feb-13	1400	2	0	absent	0	absent	0	absent	0	absent	19.797	-73.573	Western Caribbean	0	0	0	0
C245	27-Feb-13	1800	2	0	absent	0	absent	0	absent	0	absent	19.525	-73.715	Western Caribbean	0	0	0	0
C245	28-Feb-13	700	1	0	absent	0	absent	0	absent	0	absent	18.802	-74.762	Western Caribbean	0	0	0	0
C245	28-Feb-13	800	2	11	present	ND	present	0	absent	0	absent	18.738	-74.852	Western Caribbean	0	0	0	0
C245	28-Feb-13	900	2	0	absent	0	absent	0	absent	0	absent	18.672	-74.927	Western Caribbean	0	0	0	0
C245	28-Feb-13	1300	1	0	absent	0	absent	0	absent	0	absent	18.663	-74.915	Western Caribbean	0	0	0	0
C245	28-Feb-13	1700	2	0	absent	0	absent	0	absent	0	absent	18.703	-75.425	Western Caribbean	0	0	0	0
C245	28-Feb-13	1800	ND	0	absent	0	absent	0	absent	0	absent	18.702	-75.482	Western Caribbean	0	0	2	0
C245	1-Mar-13	600	1	0	absent	0	absent	0	absent	0	absent	18.980	-76.802	Western Caribbean	0	0	0	0
C245	1-Mar-13	700	2	0	absent	ND	present	0	absent	0	absent	19.087	-77.010	Western Caribbean	0	0	0	0
C245	1-Mar-13	800	2	0	absent	0	absent	0	absent	0	absent	19.100	-77.092	Western Caribbean	0	0	0	0
C245	1-Mar-13	900	1	0	absent	0	absent	0	absent	0	absent	19.043	-77.142	Western Caribbean	0	0	0	0
C245	1-Mar-13	1000	2	1	present	0	absent	0	absent	0	absent	19.168	-77.243	Western Caribbean	0	0	0	0
C245	1-Mar-13	1200	2	1	present	0	absent	0	absent	0	absent	19.032	-77.177	Western Caribbean	0	0	1	0
C245	1-Mar-13	1300	2	0	absent	ND	present	0	absent	0	absent	19.023	-77.195	Western Caribbean	0	0	0	0
C245	1-Mar-13	1700	2	0	absent	0	absent	0	absent	0	absent	19.058	-77.405	Western Caribbean	0	2	0	0
C245	1-Mar-13	1800	2	0	absent	0	absent	0	absent	0	absent	19.063	-77.458	Western Caribbean	0	0	0	0
C245	2-Mar-13	700	3	0	absent	ND	present	0	absent	0	absent	19.183	-78.330	Western Caribbean	0	0	0	0
C245	2-Mar-13	800	5	2	present	ND	present	0	absent	0	absent	19.220	-78.410	Western Caribbean	0	0	0	0
C245	2-Mar-13	900	5	0	absent	ND	present	0	absent	0	absent	19.182	-78.427	Western Caribbean	0	0	0	0
C245	2-Mar-13	1300	3	0	absent	0	absent	0	absent	0	absent	19.255	-78.422	Western Caribbean	0	0	0	0
C245	2-Mar-13	1400	4	0	absent	0	absent	0	absent	0	absent	19.292	-78.505	Western Caribbean	0	0	0	0
C245	2-Mar-13	1700	4	2	present	ND	present	0	absent	0	absent	19.372	-78.833	Western Caribbean	0	0	0	0
C245	2-Mar-13	1800	4	0	absent	0	absent	0	absent	0	absent	19.357	-78.897	Western Caribbean	0	0	1	0
C245	3-Mar-13	700	5	2	present	0	absent	0	absent	0	absent	19.010	-80.005	Western Caribbean	0	0	0	0
C245	3-Mar-13	800	5	0	absent	0	absent	0	absent	0	absent	18.968	-80.125	Western Caribbean	0	0	0	0
C245	3-Mar-13	900	5	5	present	ND	present	0	absent	0	absent	18.913	-80.195	Western Caribbean	1	8	0	0
C245	3-Mar-13	1000	5	1	present	ND	present	0	absent	0	absent	18.838	-80.265	Western Caribbean	0	2	0	0
C245	3-Mar-13	1100	5	0	absent	ND	present	0	absent	0	absent	18.758	-80.343	Western Caribbean	0	0	0	0
C245	3-Mar-13	1200	5	0	absent	0	absent	0	absent	0	absent	18.682	-80.420	Western Caribbean	0	0	0	0
C245	3-Mar-13	1300	5	0	absent	0	absent	0	absent	0	absent	18.598	-80.515	Western Caribbean	0	0	0	0
C245	3-Mar-13	1400	5	1	present	0	absent	0	absent	0	absent	18.502	-80.605	Western Caribbean	0	0	0	0
C245	3-Mar-13	1500	5	0	absent	0	absent	0	absent	0	absent	18.435	-80.678	Western Caribbean	0	0	0	0
C245	3-Mar-13	1600	6	0	absent	0	absent	0	absent	0	absent	18.347	-80.777	Western Caribbean	0	0	0	0
C245	3-Mar-13	1700	6	0	absent	0	absent	0	absent	0	absent	18.275	-80.875	Western Caribbean	0	0	0	0
C245	4-Mar-13	700	5	0	absent	0	absent	0	absent	0	absent	17.938	-81.260	Western Caribbean	0	0	0	0
C245	4-Mar-13	800	5	0	absent	0	absent	0	absent	0	absent	17.915	-81.298	Western Caribbean	0	0	1	0
C245	4-Mar-13	900	6	0	absent	0	absent	0	absent	0	absent	17.838	-81.413	Western Caribbean	0	0	0	0
C245	4-Mar-13	1200	5	0	absent	0	absent	0	absent	0	absent	17.718	-81.558	Western Caribbean	12	0	0	0
C245	4-Mar-13	1300	5	0	absent	0	absent	0	absent	0	absent	17.657	-81.683	Western Caribbean	0	0	0	0
C245	4-Mar-13	1400	5	0	absent	0	absent	0	absent	0	absent	17.613	-81.773	Western Caribbean	1	0	0	0
C245	4-Mar-13	1600	5	0	absent	0	absent	0	absent	0	absent	17.650	-81.965	Western Caribbean	0	0	0	0
C245	4-Mar-13	1700	5	1	present	0	absent	0	absent	0	absent	17.500	-82.028	Western Caribbean	0	0	0	0
C245	4-Mar-13	1800	5	0	absent	0	absent	0	absent	0	absent	17.458	-82.097	Western Caribbean	0	0	0	0
C245	5-Mar-13	700	3	0	absent	0	absent	0	absent	0	absent	16.938	-82.852	Western Caribbean	5	0	0	0
C245	5-Mar-13	800	3	0	absent	0	absent	0	absent	0	absent	16.908	-82.912	Western Caribbean	14	0	0	0
C245	5-Mar-13	900	3	0	absent	0	absent	0	absent	0	absent	16.872	-82.960	Western Caribbean	16	0	0	0
C245	5-Mar-13	1100	3	0	absent	0	absent	0	absent	0	absent	16.833	-82.980	Western Caribbean	0	0	0	0
C245	5-Mar-13	1200	3	0	absent	0	absent	0	absent	0	absent	16.812	-82.978	Western Caribbean	0	0	0	0
C245	5-Mar-13	1300	3	0	absent	0	absent	0	absent	0	absent	16.915	-83.020	Western Caribbean	0	0	0	0
C245	5-Mar-13	1400	3	0	absent	0	absent	0	absent	0	absent	16.772	-83.013	Western Caribbean	0	0	0	0
C245	5-Mar-13	1800	3	0	absent	0	absent	0	absent	0	absent	16.760	-83.228	Western Caribbean	0	0	0	0
C245	6-Mar-13	600	1	0	absent	0	absent	0	absent	0	absent	17.227	-83.998	Western Caribbean	0	0	0	0
C245	6-Mar-13	700	3	0	absent	0	absent	0	absent	0	absent	17.247	-84.142	Western Caribbean	0	0	0	0
C245	6-Mar-13	800	4	0	absent	0	absent	0	absent	0	absent	17.263	-84.303	Western Caribbean	0	0	0	0
C245	6-Mar-13	1200	4	0	absent	0	absent	0	absent	0	absent	17.233	-84.413	Western Caribbean	0	0	0	0
C245	6-Mar-13	1300	4	0	absent	0	absent	0	absent	0	absent	17.247	-84.502	Western Caribbean	0	0	0	0
C245	6-Mar-13	1800	4	0	absent	0	absent	0	absent	0	absent	17.230	-84.773	Western Caribbean	0	0	0	0
C245	7-Mar-13	700	4	0	absent	0	absent	0	absent	0	absent	16.417	-85.247	Western Caribbean	0	10	0	0
C245	7-Mar-13	800	4	0	absent	0	absent	0	absent	0	absent	16.355	-85.273	Western Caribbean	0	0	0	0
C245	7-Mar-13	1300	3	4	present	ND	present	0	absent	0	absent	16.275	-85.338	Western Caribbean	0	0	0	0
C245	7-Mar-13	1400	3	8	present	ND	present	0	absent	0	absent	16.288	-85.382	Western Caribbean	0	0	0	0
C245	7-Mar-13	1500	3	0	absent	0	absent	0	absent	0	absent	16.312	-85.603	Western Caribbean	0	0	0	0
C245	8-Mar-13	700	2	0	absent	0	absent	0	absent	0	absent	16.362	-86.190	Western Caribbean	0	0	0	0
C245	8-Mar-13	800	2	0	absent	0	absent	0	absent	0	absent	16.347	-86.235	Western Caribbean	0	0	0	0
C245	8-Mar-13	900	2	0	absent	0	absent	0	absent	0	absent	16.348	-86.235	Western Caribbean	0	0	0	0
C245	12-Mar-13	1700	3	0	absent	ND	present	0	absent	0	absent	16.343	-86.080	Western Caribbean	2	0	0	0
C245	12-Mar-13	1800	3	0	absent	0	absent	0	absent	0	absent	16.348	-85.973	Western Caribbean	0	0	0	0
C245	13-Mar-13	700	3	0	absent	0	absent	0	absent	0	absent	17.082	-85.060	Western Caribbean	0	0	0	0
C245	13-Mar-13	800	2	1	present	0	absent	0	absent	0	absent	17.157	-84.987	Western Caribbean	0	0	0	0
C245	13-Mar-13	900	2	0	absent	0	absent	0	absent	0	absent	17.230	-84.912	Western Caribbean	0	0	0	0
C245	13-Mar-13	1000	2	0	absent	ND	present	0	absent	0	absent	17.265	-84.875	Western Caribbean	0	0	0	0
C245	13-Mar-13	1100	2	1	present	ND	present	0	absent	0	absent	17.265	-84.885	Western Caribbean	0	0	0	0
C245	13-Mar-13	1200	2	0	absent	ND	present	0	absent	0	absent	17.265	-84.895	Western Caribbean	0	0	0	0
C245	13-Mar-13	1400	3	5	present	ND	present	0	absent	0	absent	17.333	-84.850	Western Caribbean	0	0	0	0
C245	13-Mar-13	1700	3	0	absent	ND	present	0	absent	0	absent	17.818	-84.495	Western Caribbean	0	0	1	0
C245	14-Mar-13	800	6	0	absent	0	absent	0	absent	0	absent	17.763	-84.797	Western Caribbean	0	0	0	0
C245	14-Mar-13	900	6	3	present	ND	present	0	absent	0	absent	17.810	-84.898	Western Caribbean	0	0	0	0
C245	14-Mar-13	1000	6	1	present	0	absent	0	absent	0	absent	17.843	-84.975	Western Caribbean	0	0	0	0
C245	14-Mar-13	1100	7	1	present	0	absent	0	absent	0	absent	17.892	-85.065	Western Caribbean	0	0	0	0
C245	14-Mar-13	1200	6	0	absent	0	absent	0	absent	0	absent	17.928	-85.132	Western Caribbean	0	0	0	0
C245	14-Mar-13	1300	5	0	absent	0	absent	0	absent	0	absent	17.970	-85.207	Western Caribbean	0	0	0	0
C245	14-Mar-13	1400	6	0	absent	0	absent	0	absent	0	absent	18.013	-85.292	Western Caribbean	0	0	0	0
C245	14-Mar-13	1500	6	1	present	0	absent	0	absent	0	absent	18.058	-85.372	Western Caribbean	0	0	0	0
C245	14-Mar-13	1600	6	0	absent	0	absent	0	absent	0	absent	18.110	-85.463	Western Caribbean	0	0	0	0
C245	14-Mar-13	1800	6	0	absent	0	absent	0	absent	0	absent	18.092	-85.402	Western Caribbean	0	0	0	0
C245	15-Mar-13	700	5	0	absent	ND	present	0	absent	0	absent	17.703	-84.518	Western Caribbean	0	3	1	0
C245	15-Mar-13	800	6	1	present	0	absent	0	absent	0	absent	17.668	-84.443	Western Caribbean	4	2	0	0
C245	15-Mar-13	900	6	0	absent	0	absent	0	absent	0	absent	17.648	-84.397	Western Caribbean	0	0	0	0
C245	15-Mar-13	1000	6	0	absent	0	absent	0	absent	0	absent	17.665	-84.463	Western Caribbean	0	0	0	0
C245	15-Mar-13	1100	7	0	absent	0	absent	0	absent	0	absent	17.690	-84.548	Western Caribbean	0	0	0	0
C245	15-Mar-13	1200	6	0	absent	0	absent	0	absent	0	absent	17.732	-84.688	Western Caribbean	0	0	1	0
C245	15-Mar-13	1300	6	0	absent	ND	present	0	absent	0	absent	17.772	-84.770	Western Caribbean	4	0	0	0
C245	15-Mar-13	1400	6	0	absent	0	absent	0	absent	0	absent	17.818	-84.848	Western Caribbean	4	0	0	0
C245	15-Mar-13	1500	6	2	present	ND	present	0	absent	0	absent	17.863	-84.922	Western Caribbean	0	0	1	0
C245	15-Mar-13	1600	6	2	present	ND	present	0	absent	0	absent	17.928	-85.030	Western Caribbean	0	0	0	0
C245	15-Mar-13	1700	6	2	present	ND	present	0	absent	0	absent	17.953	-85.060	Western Caribbean	1	0	0	0
C245	15-Mar-13	1800	5	0	absent	0	absent	0	absent	0	absent	18.032	-85.187	Western Caribbean	0	0	0	0
C245	16-Mar-13	800	5	0	absent	0	absent	0	absent	0	absent	17.397	-84.597	Western Caribbean	0	0	0	0
C245	16-Mar-13	900	4	0	absent	0	absent	0	absent	0	absent	17.228	-84.533	Western Caribbean	0	0	0	0
C245	16-Mar-13	1100	ND	0	absent	0	absent	0	absent	0	absent	17.262	-84.483	Western Caribbean	0	0	0	0
C245	16-Mar-13	1200	4	0	absent	0	absent	0	absent	0	absent	17.195	-84.538	Western Caribbean	0	0	0	0
C245	16-Mar-13	1300	5	2	present	ND	present	0	absent	0	absent	17.125	-84.470	Western Caribbean	0	0	0	0
C245	16-Mar-13	1400	4	1	present	ND	present	0	absent	0	absent	17.125	-84.518	Western Caribbean	0	0	0	0
C245	17-Mar-13	700	4	0	absent	0	absent	0	absent	0	absent	18.765	-85.023	Western Caribbean	0	0	0	0
C245	17-Mar-13	800	5	0	absent	0	absent	0	absent	0	absent	18.847	-85.003	Western Caribbean	5	0	0	0
C245	17-Mar-13	900	5	0	absent	0	absent	0	absent	0	absent	18.967	-84.965	Western Caribbean	3	0	0	0
C245	17-Mar-13	1200	4	0	absent	0	absent	0	absent	0	absent	19.043	-84.998	Western Caribbean	0	0	1	0
C245	17-Mar-13	1300	4	2	present	ND	present	0	absent	0	absent	19.090	-84.997	Western Caribbean	0	0	0	0
C245	17-Mar-13	1400	4	0	absent	ND	present	0	absent	0	absent	19.215	-85.013	Western Caribbean	1	0	0	0
C245	17-Mar-13	1600	4	0	absent	0	absent	0	absent	0	absent	19.478	-85.028	Western Caribbean	0	0	0	0
C245	17-Mar-13	1700	4	0	absent	0	absent	0	absent	0	absent	19.645	-85.027	Western Caribbean	0	0	0	0
C245	17-Mar-13	1800	4	0	absent	0	absent	0	absent	0	absent	19.798	-85.030	Western Caribbean	11	0	1	0
C245	18-Mar-13	800	4	0	absent	0	absent	0	absent	0	absent	21.500	-85.238	Western Caribbean	4	0	0	0
C245	18-Mar-13	900	4	43	present	ND	present	0	absent	0	absent	21.592	-85.260	Western Caribbean	3	0	0	0
C245	18-Mar-13	1000	4	3	present	ND	present	0	absent	0	absent	21.717	-85.293	Western Caribbean	11	0	0	0
C245	18-Mar-13	1100	4	3	present	ND	present	0	absent	0	absent	21.852	-85.313	Western Caribbean	1	0	0	0
C245	18-Mar-13	1200	4	0	absent	0	absent	0	absent	0	absent	22.013	-85.333	Western Caribbean	11	0	0	0
C245	18-Mar-13	1700	4	0	absent	0	absent	0	absent	0	absent	22.475	-85.295	Gulf of Mexico/Florida Straits	0	0	0	0
C245	19-Mar-13	700	2	0	absent	0	absent	0	absent	0	absent	23.095	-84.867	Gulf of Mexico/Florida Straits	0	0	0	0
C245	19-Mar-13	800	2	0	absent	0	absent	0	absent	0	absent	23.120	-84.882	Gulf of Mexico/Florida Straits	0	0	1	0
C245	19-Mar-13	1000	3	0	absent	0	absent	0	absent	0	absent	23.143	-84.963	Gulf of Mexico/Florida Straits	0	0	0	0
C245	19-Mar-13	1100	4	1	present	0	absent	0	absent	0	absent	23.198	-85.055	Gulf of Mexico/Florida Straits	0	0	0	0
C245	19-Mar-13	1300	4	0	absent	0	absent	0	absent	0	absent	23.253	-84.945	Gulf of Mexico/Florida Straits	1	0	0	0
C245	19-Mar-13	1400	5	3	present	0	absent	0	absent	0	absent	23.342	-84.875	Gulf of Mexico/Florida Straits	11	0	0	0
C245	19-Mar-13	1700	5	0	absent	ND	present	0	absent	0	absent	23.370	-84.915	Gulf of Mexico/Florida Straits	0	0	2	0
C245	19-Mar-13	1800	4	0	absent	0	absent	0	absent	0	absent	23.428	-84.870	Gulf of Mexico/Florida Straits	0	0	0	0
C245	20-Mar-13	700	4	0	absent	0	absent	0	absent	0	absent	24.045	-84.458	Gulf of Mexico/Florida Straits	0	0	0	0
C245	20-Mar-13	800	3	2	present	0	absent	0	absent	0	absent	24.138	-84.417	Gulf of Mexico/Florida Straits	1	0	0	0
C245	20-Mar-13	900	4	1	present	0	absent	0	absent	0	absent	24.233	-84.368	Gulf of Mexico/Florida Straits	0	0	0	0
C245	20-Mar-13	1600	2	0	absent	0	absent	0	absent	0	absent	24.403	-84.232	Gulf of Mexico/Florida Straits	0	0	0	0
C245	21-Mar-13	700	2	0	absent	0	absent	0	absent	0	absent	24.062	-83.767	Gulf of Mexico/Florida Straits	0	0	3	0
C245	21-Mar-13	800	2	0	absent	ND	present	0	absent	0	absent	24.038	-83.628	Gulf of Mexico/Florida Straits	0	0	0	0
C245	21-Mar-13	900	4	0	absent	0	absent	0	absent	0	absent	23.997	-83.428	Gulf of Mexico/Florida Straits	0	0	3	0
C245	21-Mar-13	1300	4	1	present	0	absent	0	absent	0	absent	23.790	-83.262	Gulf of Mexico/Florida Straits	0	0	1	0
C245	21-Mar-13	1400	4	13	present	0	absent	0	absent	0	absent	23.717	-83.178	Gulf of Mexico/Florida Straits	0	0	0	0
C245	21-Mar-13	1500	5	6	present	ND	present	0	absent	0	absent	23.583	-83.012	Gulf of Mexico/Florida Straits	0	0	0	0
C245	21-Mar-13	1600	5	3	present	ND	present	0	absent	0	absent	23.557	-82.978	Gulf of Mexico/Florida Straits	0	0	0	0
C245	21-Mar-13	1730	5	0	absent	0	absent	0	absent	0	absent	23.465	-82.857	Gulf of Mexico/Florida Straits	0	0	0	0
C245	22-Mar-13	800	4	19	present	ND	present	9	present	0	absent	23.942	-82.632	Gulf of Mexico/Florida Straits	0	0	0	0
C245	22-Mar-13	900	4	0	absent	0	absent	0	absent	0	absent	23.993	-82.543	Gulf of Mexico/Florida Straits	0	0	0	0
C245	22-Mar-13	1300	3	0	absent	0	absent	0	absent	0	absent	23.972	-82.557	Gulf of Mexico/Florida Straits	1	0	0	0
C245	22-Mar-13	1800	3	70	present	ND	present	0	absent	0	absent	24.048	-82.447	Gulf of Mexico/Florida Straits	0	0	0	0
C245	22-Mar-13	1900	3	0	absent	ND	present	2	present	0	absent	24.073	-82.358	Gulf of Mexico/Florida Straits	20	0	0	0
C245	23-Mar-13	800	4	80	present	ND	present	0	absent	0	absent	24.427	-81.790	Gulf of Mexico/Florida Straits	0	0	0	0
C245	23-Mar-13	900	4	3	present	0	absent	0	absent	0	absent	24.443	-81.795	Gulf of Mexico/Florida Straits	0	8	0	0
C245	23-Mar-13	1000	4	9	present	ND	present	0	absent	0	absent	24.432	-81.815	Gulf of Mexico/Florida Straits	0	0	0	0
C246	2-Apr-13	1700	2	37	present	14	present	0	absent	0	absent	24.394	-81.382	Gulf of Mexico/Florida Straits	2	0	0	0
C246	2-Apr-13	1800	2	13	present	0	absent	0	absent	0	absent	24.275	-81.527	Gulf of Mexico/Florida Straits	0	0	0	0
C246	3-Apr-13	800	4	0	absent	0	absent	0	absent	0	absent	25.045	-80.092	Gulf of Mexico/Florida Straits	0	0	3	0
C246	3-Apr-13	900	4	0	absent	0	absent	0	absent	0	absent	25.130	-80.082	Gulf of Mexico/Florida Straits	0	0	0	0
C246	3-Apr-13	1000	4	0	absent	0	absent	0	absent	0	absent	25.247	-80.070	Gulf of Mexico/Florida Straits	18	0	0	0
C246	3-Apr-13	1300	4	0	absent	0	absent	0	absent	0	absent	25.445	-80.043	Gulf of Mexico/Florida Straits	0	0	0	0
C246	3-Apr-13	1400	4	0	absent	0	absent	0	absent	0	absent	25.543	-80.027	Gulf of Mexico/Florida Straits	0	0	0	0
C246	4-Apr-13	1100	6	0	absent	0	absent	0	absent	0	absent	28.142	-79.600	Gulf of Mexico/Florida Straits	0	0	0	0
C246	4-Apr-13	1300	6	0	absent	0	absent	0	absent	0	absent	28.402	-79.458	Gulf of Mexico/Florida Straits	3	0	1	0
C246	4-Apr-13	1400	6	0	absent	0	absent	0	absent	0	absent	28.472	-79.390	Gulf of Mexico/Florida Straits	3	0	0	0
C246	4-Apr-13	1600	5	0	absent	0	absent	0	absent	0	absent	28.615	-79.198	Gulf of Mexico/Florida Straits	1	0	1	0
C246	4-Apr-13	1700	6	0	absent	1	present	0	absent	0	absent	28.678	-79.090	Gulf of Mexico/Florida Straits	0	0	0	0
C246	4-Apr-13	1800	8	0	absent	0	absent	0	absent	0	absent	28.718	-78.977	Gulf of Mexico/Florida Straits	1	0	0	0
C246	5-Apr-13	1300	5	0	absent	7	present	0	absent	0	absent	28.685	-78.622	South Sargasso	2	0	1	0
C246	5-Apr-13	1700	4	11	present	6	present	0	absent	0	absent	28.727	-78.298	South Sargasso	0	0	0	0
C246	5-Apr-13	1800	4	1	present	0	absent	0	absent	0	absent	28.718	-78.222	South Sargasso	0	0	0	0
C246	6-Apr-13	700	5	30	present	ND	present	0	absent	0	absent	28.460	-77.038	South Sargasso	0	0	0	0
C246	6-Apr-13	900	5	12	present	ND	present	0	absent	0	absent	28.413	-76.868	South Sargasso	0	0	0	0
C246	6-Apr-13	1000	4	26	present	ND	present	3	present	0	absent	28.385	-76.848	South Sargasso	0	0	0	0
C246	7-Apr-13	1300	5	46	present	ND	present	7	present	0	absent	27.247	-74.777	South Sargasso	0	0	0	0
C246	7-Apr-13	1800	6	3	present	ND	present	1	present	0	absent	27.067	-74.775	South Sargasso	0	0	0	0
C246	8-Apr-13	0	4	15	present	ND	present	3	present	0	absent	26.097	-74.382	South Sargasso	0	0	0	0
C246	8-Apr-13	900	4	12	present	ND	present	2	present	0	absent	26.145	-74.330	South Sargasso	0	0	0	0
C246	8-Apr-13	1000	3	4	present	0	absent	0	absent	0	absent	26.135	-74.343	South Sargasso	0	0	0	0
C246	8-Apr-13	1400	ND	3	present	0	absent	6	present	0	absent	26.097	-74.410	South Sargasso	0	0	0	0
C246	8-Apr-13	1600	3	10	present	11	present	22	present	0	absent	26.008	-74.403	South Sargasso	0	0	0	0
C246	8-Apr-13	1715	4	12	present	6	present	17	present	0	absent	25.940	-74.388	South Sargasso	0	0	0	0
C246	8-Apr-13	1800	4	18	present	ND	present	3	present	0	absent	25.898	-74.382	South Sargasso	0	0	0	0
C246	8-Apr-13	1900	3	13	present	ND	present	4	present	0	absent	25.862	-74.378	South Sargasso	0	0	0	0
C246	9-Apr-13	0	5	10	present	ND	present	9	present	0	absent	25.567	-73.637	South Sargasso	0	0	0	0
C246	9-Apr-13	700	4	5	present	0	absent	3	present	0	absent	26.147	-73.717	South Sargasso	0	0	0	0
C246	9-Apr-13	800	3	10	present	ND	present	2	present	0	absent	26.073	-73.642	South Sargasso	0	0	0	0
C246	9-Apr-13	900	4	16	present	ND	present	0	absent	0	absent	26.022	-73.570	South Sargasso	0	0	0	0
C246	9-Apr-13	1000	4	19	present	ND	present	3	present	0	absent	26.000	-73.577	South Sargasso	0	0	0	0
C246	9-Apr-13	1200	4	36	present	ND	present	5	present	0	absent	25.978	-73.628	South Sargasso	0	0	0	0
C246	9-Apr-13	1400	4	20	present	ND	present	7	present	0	absent	25.882	-73.637	South Sargasso	0	0	0	0
C246	9-Apr-13	1700	4	3	present	ND	present	4	present	0	absent	25.660	-73.632	South Sargasso	1	0	0	0
C246	10-Apr-13	1000	4	13	present	ND	present	0	absent	0	absent	26.002	-72.813	South Sargasso	0	0	0	0
C246	10-Apr-13	1100	4	11	present	ND	present	0	absent	0	absent	25.963	-72.828	South Sargasso	0	0	0	0
C246	10-Apr-13	1300	4	2	present	ND	present	0	absent	0	absent	25.992	-72.828	South Sargasso	0	0	0	0
C246	10-Apr-13	1700	4	12	present	ND	present	0	absent	0	absent	26.155	-72.840	South Sargasso	0	0	0	0
C246	10-Apr-13	1800	4	4	present	ND	present	0	absent	0	absent	26.195	-72.845	South Sargasso	0	0	0	0
C246	11-Apr-13	1300	4	12	present	ND	present	1	present	0	absent	27.533	-72.427	South Sargasso	0	0	0	0
C246	11-Apr-13	1720	4	21	present	ND	present	1	present	0	absent	27.682	-72.233	South Sargasso	0	0	0	0
C246	11-Apr-13	1900	4	0	absent	0	absent	0	absent	0	absent	27.747	-72.097	South Sargasso	0	0	0	0
C246	12-Apr-13	700	3	0	absent	0	absent	0	absent	0	absent	28.193	-71.477	South Sargasso	0	0	0	0
C246	12-Apr-13	800	3	0	absent	0	absent	0	absent	0	absent	28.218	-71.440	South Sargasso	0	0	0	0
C246	12-Apr-13	900	3	10	present	ND	present	0	absent	0	absent	28.247	-71.400	South Sargasso	0	0	0	0
C246	12-Apr-13	1000	4	0	absent	0	absent	0	absent	0	absent	28.260	-71.398	South Sargasso	0	0	0	0
C246	12-Apr-13	1200	3	2	present	ND	present	0	absent	0	absent	28.253	-71.442	South Sargasso	0	0	0	0
C246	12-Apr-13	1400	4	14	present	ND	present	1	present	0	absent	28.323	-71.318	South Sargasso	20	0	0	0
C246	12-Apr-13	1800	4	0	absent	0	absent	0	absent	0	absent	28.485	-71.043	South Sargasso	0	0	0	0
C246	13-Apr-13	1300	4	0	absent	0	absent	0	absent	0	absent	28.770	-69.753	South Sargasso	6	0	0	0
C246	13-Apr-13	1700	4	5	present	ND	present	0	absent	0	absent	28.948	-69.472	South Sargasso	0	0	0	0
C246	13-Apr-13	1800	3	22	present	ND	present	0	absent	0	absent	29.007	-69.368	North Sargasso	1	2	1	0
C246	14-Apr-13	700	4	0	absent	0	absent	0	absent	0	absent	29.575	-66.168	North Sargasso	0	0	0	0
C246	14-Apr-13	800	4	0	absent	0	absent	0	absent	0	absent	29.508	-68.330	North Sargasso	0	0	0	0
C246	14-Apr-13	800	4	0	absent	0	absent	0	absent	0	absent	29.573	-66.055	North Sargasso	0	0	0	0
C246	14-Apr-13	900	4	6	present	ND	present	0	absent	0	absent	29.560	-65.902	North Sargasso	0	0	0	0
C246	14-Apr-13	1000	3	9	present	ND	present	0	absent	0	absent	29.570	-65.902	North Sargasso	0	0	0	0
C246	14-Apr-13	1200	4	4	present	0	absent	0	absent	0	absent	29.575	-68.228	North Sargasso	0	0	0	0
C246	14-Apr-13	1200	3	3	present	ND	present	0	absent	0	absent	29.593	-65.913	North Sargasso	0	0	0	0
C246	14-Apr-13	1300	4	0	absent	0	absent	0	absent	0	absent	29.578	-68.137	North Sargasso	0	0	0	0
C246	14-Apr-13	1600	3	0	absent	0	absent	0	absent	0	absent	29.590	-67.915	North Sargasso	0	0	0	0
C246	14-Apr-13	1700	3	0	absent	0	absent	0	absent	0	absent	29.590	-67.858	North Sargasso	0	0	0	0
C246	14-Apr-13	1800	2	0	absent	ND	present	0	absent	0	absent	29.583	-67.773	North Sargasso	0	0	0	0
C246	14-Apr-13	1900	2	0	absent	0	absent	0	absent	0	absent	29.582	-67.763	North Sargasso	0	0	0	0
C246	15-Apr-13	1400	3	9	present	ND	present	0	absent	0	absent	29.633	-65.707	North Sargasso	0	0	0	0
C246	15-Apr-13	1700	3	10	present	ND	present	1	present	0	absent	29.660	-65.490	North Sargasso	0	0	1	0
C246	16-Apr-13	1100	3	0	absent	0	absent	0	absent	0	absent	29.568	-63.595	North Sargasso	0	0	0	0
C246	16-Apr-13	1200	3	5	present	ND	present	5	present	0	absent	29.552	-63.435	North Sargasso	1	0	0	0
C246	16-Apr-13	1300	3	4	present	ND	present	0	absent	0	absent	29.542	-63.323	North Sargasso	0	0	0	0
C246	16-Apr-13	1400	3	17	present	ND	present	0	absent	0	absent	29.530	-63.205	North Sargasso	0	0	0	0
C246	16-Apr-13	1600	4	0	absent	0	absent	0	absent	0	absent	29.490	-62.942	North Sargasso	0	0	0	0
C246	16-Apr-13	1700	3	0	absent	0	absent	0	absent	0	absent	29.440	-62.933	North Sargasso	0	0	0	0
C246	16-Apr-13	1800	2	4	present	0	absent	0	absent	0	absent	29.410	-62.940	North Sargasso	0	0	0	0
C246	17-Apr-13	700	5	25	present	ND	present	7	present	0	absent	28.703	-63.045	South Sargasso	0	0	0	0
C246	17-Apr-13	800	4	20	present	ND	present	13	present	0	absent	28.623	-63.050	South Sargasso	0	0	0	0
C246	17-Apr-13	1100	4	20	present	ND	present	6	present	0	absent	28.562	-63.098	South Sargasso	0	0	0	0
C246	17-Apr-13	1200	4	6	present	ND	present	0	absent	0	absent	28.542	-63.112	South Sargasso	0	0	0	0
C246	17-Apr-13	1300	4	2	present	ND	present	17	present	0	absent	28.612	-63.060	South Sargasso	0	0	0	0
C246	17-Apr-13	1400	4	7	present	ND	present	20	present	0	absent	28.673	-63.015	South Sargasso	1	0	0	0
C246	17-Apr-13	1700	4	0	absent	0	absent	0	absent	0	absent	28.877	-62.857	South Sargasso	0	0	0	0
C246	17-Apr-13	1900	5	5	present	ND	present	0	absent	0	absent	28.875	-62.668	South Sargasso	0	0	0	0
C246	18-Apr-13	700	4	5	present	ND	present	0	absent	0	absent	28.022	-61.788	South Sargasso	0	0	2	0
C246	18-Apr-13	800	ND	5	present	ND	present	0	absent	0	absent	27.907	-61.777	South Sargasso	0	0	0	0
C246	18-Apr-13	1000	4	3	present	ND	present	0	absent	0	absent	27.878	-61.793	South Sargasso	8	0	0	0
C246	18-Apr-13	1400	5	1	present	0	absent	0	absent	0	absent	27.808	-61.833	South Sargasso	0	0	1	0
C246	18-Apr-13	1600	4	9	present	ND	present	13	present	0	absent	27.650	-61.788	South Sargasso	0	0	0	0
C246	18-Apr-13	1700	5	12	present	ND	present	2	present	0	absent	27.562	-61.755	South Sargasso	0	0	0	0
C246	19-Apr-13	700	4	4	present	ND	present	0	absent	0	absent	26.550	-61.185	South Sargasso	2	0	0	0
C246	19-Apr-13	1300	5	2	present	0	absent	0	absent	0	absent	26.283	-61.005	South Sargasso	0	0	0	0
C246	19-Apr-13	1400	5	4	present	ND	present	0	absent	0	absent	26.170	-60.908	South Sargasso	1	0	2	0
C246	19-Apr-13	1600	6	1	present	ND	present	0	absent	0	absent	26.033	-60.793	South Sargasso	0	0	1	0
C246	19-Apr-13	1700	6	5	present	ND	present	11	present	0	absent	25.983	-60.765	South Sargasso	0	0	0	0
C246	19-Apr-13	1820	6	5	present	ND	present	2	present	0	absent	25.827	-60.730	South Sargasso	0	0	0	0
C246	20-Apr-13	600	6	2	present	ND	present	0	absent	0	absent	24.795	-60.468	South Sargasso	0	0	0	0
C246	20-Apr-13	700	6	8	present	ND	present	1	present	0	absent	24.713	-60.458	South Sargasso	40	0	0	0
C246	20-Apr-13	800	6	1	present	ND	present	9	present	0	absent	24.618	-60.445	South Sargasso	2	0	0	0
C246	20-Apr-13	900	6	6	present	ND	present	9	present	0	absent	24.537	-60.437	South Sargasso	0	0	0	0
C246	20-Apr-13	1000	5	11	present	ND	present	7	present	0	absent	24.467	-60.428	South Sargasso	4	0	0	0
C246	20-Apr-13	1100	5	0	absent	ND	present	1	present	0	absent	24.455	-60.448	South Sargasso	0	0	0	0
C246	20-Apr-13	1300	5	6	present	ND	present	17	present	0	absent	24.350	-60.445	South Sargasso	0	0	0	0
C246	20-Apr-13	1400	5	17	present	ND	present	3	present	0	absent	24.240	-60.423	South Sargasso	1	0	0	0
C246	20-Apr-13	1500	4	6	present	0	absent	0	absent	0	absent	24.115	-60.395	South Sargasso	1	0	0	0
C246	20-Apr-13	1800	6	25	present	ND	present	0	absent	0	absent	23.903	-60.375	South Sargasso	0	0	0	0
C246	21-Apr-13	700	4	8	present	ND	present	2	present	0	absent	22.687	-60.220	South Sargasso	1	0	0	0
C246	21-Apr-13	800	4	12	present	ND	present	1	present	0	absent	22.588	-60.203	South Sargasso	0	0	0	0
C246	21-Apr-13	900	5	1	present	ND	present	0	absent	0	absent	22.495	-60.212	South Sargasso	0	0	0	0
C246	21-Apr-13	1100	ND	2	present	ND	present	0	absent	0	absent	22.362	-60.235	South Sargasso	0	0	1	0
C246	21-Apr-13	1300	6	4	present	ND	present	6	present	0	absent	22.258	-60.212	South Sargasso	2	0	0	0
C246	21-Apr-13	1700	5	22	present	ND	present	13	present	ND	present	22.063	-60.225	South Sargasso	0	0	0	0
C246	21-Apr-13	1800	4	9	present	ND	present	1	present	0	absent	21.980	-60.207	South Sargasso	0	0	0	0
C246	22-Apr-13	700	5	0	absent	ND	present	0	absent	0	absent	20.712	-59.940	South Sargasso	0	0	0	0
C246	22-Apr-13	800	5	0	absent	0	absent	0	absent	0	absent	20.598	-59.937	South Sargasso	2	0	1	0
C246	22-Apr-13	1200	5	4	present	0	absent	1	present	0	absent	20.365	-59.968	South Sargasso	2	0	0	0
C246	22-Apr-13	1300	5	0	absent	0	absent	0	absent	0	absent	20.265	-59.965	South Sargasso	0	0	0	0
C246	22-Apr-13	1400	5	2	present	ND	present	0	absent	0	absent	20.150	-59.960	South Sargasso	0	0	0	0
C246	22-Apr-13	1600	4	0	absent	0	absent	0	absent	0	absent	19.950	-59.958	South Sargasso	0	0	0	0
C246	22-Apr-13	1700	4	0	absent	0	absent	0	absent	0	absent	19.835	-59.962	South Sargasso	0	0	0	0
C246	22-Apr-13	1800	4	0	absent	0	absent	0	absent	0	absent	19.710	-59.958	South Sargasso	0	0	0	0
C246	23-Apr-13	0	5	0	absent	0	absent	0	absent	0	absent	17.807	-59.978	Tropical Atlantic	0	0	0	0
C246	23-Apr-13	617	5	0	absent	0	absent	0	absent	0	absent	18.358	-59.920	Tropical Atlantic	3	0	0	0
C246	23-Apr-13	700	5	0	absent	0	absent	0	absent	0	absent	18.222	-59.913	Tropical Atlantic	0	0	1	0
C246	23-Apr-13	800	4	0	absent	ND	present	0	absent	0	absent	18.103	-59.905	Tropical Atlantic	6	0	0	0
C246	23-Apr-13	900	5	1	present	ND	present	0	absent	0	absent	18.015	-59.913	Tropical Atlantic	0	0	0	0
C246	23-Apr-13	1000	5	0	absent	0	absent	0	absent	0	absent	18.003	-59.932	Tropical Atlantic	0	0	0	0
C246	23-Apr-13	1200	5	0	absent	0	absent	0	absent	0	absent	17.980	-59.973	Tropical Atlantic	0	0	0	0
C246	23-Apr-13	1300	5	0	absent	0	absent	0	absent	0	absent	17.942	-59.990	Tropical Atlantic	2	0	0	0
C246	24-Apr-13	700	4	0	absent	0	absent	0	absent	0	absent	16.113	-60.087	Tropical Atlantic	38	0	0	0
C246	24-Apr-13	800	5	0	absent	0	absent	0	absent	0	absent	16.008	-60.110	Tropical Atlantic	20	0	1	0
C246	24-Apr-13	1000	5	0	absent	0	absent	0	absent	0	absent	15.913	-60.148	Tropical Atlantic	0	0	0	0
C246	24-Apr-13	1300	5	0	absent	0	absent	0	absent	0	absent	15.820	-60.187	Tropical Atlantic	0	0	0	0
C246	24-Apr-13	1400	5	0	absent	0	absent	0	absent	0	absent	15.722	-60.198	Tropical Atlantic	4	0	0	0
C246	24-Apr-13	1600	5	0	absent	0	absent	0	absent	0	absent	15.507	-60.228	Tropical Atlantic	2	0	1	0
C246	24-Apr-13	1700	5	0	absent	0	absent	0	absent	0	absent	15.437	-60.238	Tropical Atlantic	3	0	0	0
C246	24-Apr-13	1800	4	0	absent	0	absent	0	absent	0	absent	15.350	-60.255	Tropical Atlantic	7	0	0	0
C246	25-Apr-13	1300	6	0	absent	0	absent	0	absent	0	absent	14.092	-60.050	Tropical Atlantic	0	0	1	0
C246	25-Apr-13	1400	5	0	absent	0	absent	0	absent	0	absent	14.017	-60.050	Tropical Atlantic	3	0	0	0
C246	25-Apr-13	1600	5	0	absent	0	absent	0	absent	0	absent	14.023	-60.100	Tropical Atlantic	5	0	0	0
C246	26-Apr-13	600	4	0	absent	0	absent	0	absent	0	absent	14.337	-61.122	Eastern Caribbean	0	0	30	0
C246	26-Apr-13	700	3	0	absent	ND	present	2	present	0	absent	14.402	-61.227	Eastern Caribbean	1	0	0	0
C246	26-Apr-13	800	4	0	absent	0	absent	0	absent	0	absent	14.455	-61.262	Eastern Caribbean	0	0	1	0
C246	26-Apr-13	900	3	0	absent	0	absent	0	absent	0	absent	14.417	-61.323	Eastern Caribbean	0	0	0	0
C246	26-Apr-13	1000	2	0	absent	ND	present	0	absent	0	absent	14.623	-61.332	Eastern Caribbean	0	0	0	0
C246	26-Apr-13	1100	2	0	absent	0	absent	0	absent	0	absent	14.677	-61.358	Eastern Caribbean	0	0	0	0
C246	26-Apr-13	1200	2	0	absent	0	absent	0	absent	0	absent	14.708	-61.368	Eastern Caribbean	0	0	0	0
C246	26-Apr-13	1300	4	0	absent	0	absent	0	absent	0	absent	14.730	-61.385	Eastern Caribbean	0	0	0	0
C246	1-May-13	0	3	0	absent	0	absent	0	absent	0	absent	16.032	-61.865	Eastern Caribbean	0	0	2	0
C246	1-May-13	1300	4	0	absent	0	absent	0	absent	0	absent	15.815	-61.730	Eastern Caribbean	0	0	0	0
C246	1-May-13	1400	4	0	absent	0	absent	0	absent	0	absent	15.887	-61.792	Eastern Caribbean	0	0	0	0
C246	2-May-13	700	1	0	absent	0	absent	0	absent	0	absent	16.195	-61.978	Eastern Caribbean	0	0	0	0
C246	2-May-13	800	1	0	absent	0	absent	0	absent	0	absent	16.207	-61.980	Eastern Caribbean	0	0	1	0
C246	2-May-13	900	2	0	absent	0	absent	0	absent	0	absent	16.215	-61.983	Eastern Caribbean	0	0	0	0
C246	2-May-13	1100	1	0	absent	0	absent	0	absent	0	absent	16.218	-61.980	Eastern Caribbean	0	0	0	0
C246	2-May-13	1200	1	0	absent	0	absent	0	absent	0	absent	16.218	-61.975	Eastern Caribbean	0	0	0	0
C246	2-May-13	1300	1	0	absent	0	absent	0	absent	0	absent	16.310	-62.030	Eastern Caribbean	1	0	0	0
C246	2-May-13	1400	1	0	absent	0	absent	0	absent	0	absent	16.233	-61.970	Eastern Caribbean	0	0	0	0
C246	2-May-13	1700	1	0	absent	0	absent	0	absent	0	absent	16.265	-61.957	Eastern Caribbean	0	0	0	0
C246	2-May-13	1800	1	0	absent	0	absent	0	absent	0	absent	16.265	-61.957	Eastern Caribbean	0	0	0	0
C246	3-May-13	1300	3	1	present	0	absent	0	absent	0	absent	16.713	-62.375	Eastern Caribbean	0	0	0	0
C246	3-May-13	1400	3	0	absent	0	absent	0	absent	0	absent	16.738	-62.412	Eastern Caribbean	0	0	0	0
C246	3-May-13	1700	2	0	absent	0	absent	0	absent	0	absent	16.815	-62.462	Eastern Caribbean	1	0	1	0
C246	3-May-13	1800	4	0	absent	0	absent	0	absent	0	absent	16.840	-62.472	Eastern Caribbean	0	0	0	0
C246	4-May-13	600	3	0	absent	ND	present	0	absent	0	absent	17.300	-63.162	Eastern Caribbean	0	0	0	0
C246	4-May-13	900	3	7	present	ND	present	0	absent	0	absent	17.370	-63.308	Eastern Caribbean	0	0	1	0
C246	4-May-13	1300	4	0	absent	ND	present	0	absent	0	absent	17.538	-63.238	Eastern Caribbean	0	0	0	0
C246	4-May-13	1700	3	0	absent	0	absent	0	absent	0	absent	17.733	-63.323	Eastern Caribbean	0	0	0	0
C246	5-May-13	0	3	0	absent	0	absent	0	absent	0	absent	17.922	-63.595	Eastern Caribbean	0	0	0	0
C246	5-May-13	700	3	1	present	ND	present	0	absent	0	absent	17.945	-63.627	Eastern Caribbean	0	5	0	0
C246	5-May-13	800	3	0	absent	0	absent	0	absent	0	absent	17.983	-63.703	Eastern Caribbean	0	0	2	0
C246	5-May-13	900	3	0	absent	ND	present	0	absent	0	absent	18.012	-63.773	Eastern Caribbean	0	0	0	0
C246	5-May-13	1000	2	0	absent	0	absent	0	absent	0	absent	18.045	-63.828	Eastern Caribbean	0	0	0	0
C246	5-May-13	1100	2	0	absent	0	absent	0	absent	0	absent	18.058	-63.840	Eastern Caribbean	0	0	0	0
C246	5-May-13	1200	2	1	present	0	absent	0	absent	0	absent	18.092	-63.863	Eastern Caribbean	0	0	0	0
C246	5-May-13	1300	3	0	absent	0	absent	0	absent	0	absent	18.073	-63.955	Eastern Caribbean	0	0	0	0
C247	15-May-13	1550	4	0	absent	0	absent	0	absent	0	absent	17.817	-64.693	Eastern Caribbean	0	0	1	0
C247	15-May-13	1700	3	0	absent	0	absent	0	absent	0	absent	17.867	-64.688	Eastern Caribbean	0	0	0	0
C247	15-May-13	1800	2	1	present	0	absent	0	absent	0	absent	17.925	-64.687	Eastern Caribbean	0	0	1	0
C247	16-May-13	700	4	0	absent	0	absent	0	absent	0	absent	17.940	-64.595	Eastern Caribbean	0	0	0	0
C247	16-May-13	800	4	0	absent	0	absent	0	absent	0	absent	18.007	-64.588	Eastern Caribbean	1	0	0	0
C247	16-May-13	900	3	0	absent	0	absent	0	absent	0	absent	18.075	-64.582	Eastern Caribbean	5	0	0	0
C247	16-May-13	1000	4	0	absent	0	absent	0	absent	0	absent	18.168	-64.583	Eastern Caribbean	0	0	4	0
C247	16-May-13	1200	3	0	absent	0	absent	0	absent	0	absent	18.187	-64.573	Eastern Caribbean	0	0	0	0
C247	16-May-13	1300	4	0	absent	ND	present	0	absent	0	absent	18.123	-64.555	Eastern Caribbean	0	0	0	0
C247	16-May-13	1400	4	0	absent	0	absent	0	absent	0	absent	18.075	-64.542	Eastern Caribbean	0	0	0	0
C247	16-May-13	1600	3	0	absent	0	absent	0	absent	0	absent	17.993	-64.552	Eastern Caribbean	0	0	0	0
C247	16-May-13	1700	3	0	absent	0	absent	0	absent	0	absent	17.983	-64.572	Eastern Caribbean	0	0	0	0
C247	16-May-13	1800	4	2	present	ND	present	0	absent	0	absent	17.967	-64.583	Eastern Caribbean	0	0	1	0
C247	17-May-13	700	4	0	absent	0	absent	0	absent	0	absent	18.165	-64.588	Eastern Caribbean	0	0	1	0
C247	17-May-13	800	4	0	absent	0	absent	0	absent	0	absent	18.217	-64.582	Eastern Caribbean	0	0	0	0
C247	17-May-13	900	4	0	absent	0	absent	0	absent	0	absent	18.307	-64.553	Eastern Caribbean	0	0	0	1
C247	17-May-13	1100	4	0	absent	0	absent	0	absent	0	absent	18.360	-64.660	Eastern Caribbean	0	0	6	0
C247	17-May-13	1300	5	0	absent	0	absent	0	absent	0	absent	18.465	-64.797	Eastern Caribbean	0	0	0	0
C247	17-May-13	1400	5	0	absent	0	absent	0	absent	0	absent	18.548	-64.803	South Sargasso	1	0	0	0
C247	17-May-13	1600	4	0	absent	0	absent	0	absent	0	absent	18.730	-64.802	South Sargasso	0	0	0	0
C247	17-May-13	1700	4	0	absent	0	absent	0	absent	0	absent	18.823	-64.793	South Sargasso	0	0	0	0
C247	17-May-13	1800	4	0	absent	0	absent	0	absent	0	absent	18.908	-64.780	South Sargasso	0	0	0	0
C247	17-May-13	1900	3	0	absent	0	absent	0	absent	0	absent	18.980	-64.770	South Sargasso	0	0	0	0
C247	18-May-13	700	4	14	present	15	present	0	absent	0	absent	19.643	-64.777	South Sargasso	0	0	0	0
C247	18-May-13	800	4	13	present	ND	present	2	present	0	absent	19.818	-64.768	South Sargasso	0	0	0	0
C247	18-May-13	1300	5	7	present	ND	present	0	absent	0	absent	19.945	-64.785	South Sargasso	0	0	0	0
C247	18-May-13	1400	4	7	present	ND	present	0	absent	0	absent	19.963	-64.790	South Sargasso	0	0	0	0
C247	18-May-13	1700	3	10	present	ND	present	0	absent	0	absent	20.245	-64.760	South Sargasso	1	0	0	0
C247	18-May-13	1800	2	7	present	ND	present	0	absent	0	absent	20.325	-64.742	South Sargasso	0	0	0	0
C247	19-May-13	700	3	0	absent	0	absent	0	absent	0	absent	20.955	-64.687	South Sargasso	0	0	0	0
C247	19-May-13	800	3	1	present	ND	present	4	present	0	absent	21.058	-64.677	South Sargasso	0	0	0	0
C247	19-May-13	1000	3	10	present	ND	present	57	present	0	absent	21.305	-64.642	South Sargasso	0	0	0	0
C247	19-May-13	1200	3	12	present	ND	present	0	absent	0	absent	21.305	-64.668	South Sargasso	0	0	0	0
C247	19-May-13	1300	4	22	present	ND	present	2	present	0	absent	21.373	-64.663	South Sargasso	0	0	0	0
C247	19-May-13	1700	4	7	present	ND	present	0	absent	0	absent	21.687	-64.615	South Sargasso	0	0	0	0
C247	19-May-13	1800	4	2	present	ND	present	0	absent	0	absent	21.753	-64.600	South Sargasso	0	0	0	0
C247	20-May-13	600	4	11	present	ND	present	0	absent	0	absent	22.493	-64.498	South Sargasso	0	0	0	0
C247	20-May-13	700	4	58	present	ND	present	1	present	0	absent	22.562	-64.483	South Sargasso	0	0	0	0
C247	20-May-13	800	4	22	present	ND	present	15	present	0	absent	22.680	-64.463	South Sargasso	0	0	0	0
C247	20-May-13	1100	3	6	present	ND	present	2	present	0	absent	22.867	-64.457	South Sargasso	0	0	0	0
C247	20-May-13	1200	4	6	present	ND	present	11	present	0	absent	22.865	-64.467	South Sargasso	0	0	0	0
C247	20-May-13	1300	3	13	present	ND	present	14	present	0	absent	22.883	-64.483	South Sargasso	0	0	0	0
C247	20-May-13	1400	3	17	present	ND	present	3	present	0	absent	22.982	-64.472	South Sargasso	0	0	0	0
C247	20-May-13	1500	3	8	present	ND	present	0	absent	0	absent	23.070	-64.498	South Sargasso	0	0	0	0
C247	20-May-13	1700	3	25	present	ND	present	9	present	0	absent	23.218	-64.463	South Sargasso	0	0	0	0
C247	20-May-13	1800	4	0	absent	0	absent	0	absent	0	absent	23.322	-64.475	South Sargasso	0	0	0	0
C247	20-May-13	1900	4	4	present	ND	present	0	absent	0	absent	23.385	-64.485	South Sargasso	0	0	0	0
C247	21-May-13	700	3	25	present	ND	present	7	present	0	absent	23.897	-64.728	South Sargasso	0	0	0	0
C247	21-May-13	800	4	6	present	ND	present	4	present	0	absent	23.938	-64.577	South Sargasso	0	0	0	0
C247	21-May-13	1000	4	0	absent	ND	present	17	present	0	absent	24.048	-64.655	South Sargasso	0	1	2	0
C247	21-May-13	1300	5	6	present	ND	present	1	present	0	absent	24.105	-64.728	South Sargasso	0	0	0	0
C247	21-May-13	1400	5	0	absent	0	absent	0	absent	0	absent	24.203	-64.762	South Sargasso	0	0	0	0
C247	21-May-13	1600	5	17	present	ND	present	15	present	0	absent	24.398	-64.817	South Sargasso	0	0	0	0
C247	21-May-13	1700	5	5	present	ND	present	1	present	0	absent	24.482	-64.835	South Sargasso	2	0	0	0
C247	21-May-13	1800	5	3	present	ND	present	1	present	0	absent	24.580	-64.858	South Sargasso	0	0	0	0
C247	22-May-13	700	5	7	present	ND	present	9	present	0	absent	26.370	-64.847	South Sargasso	1	0	0	0
C247	22-May-13	800	4	5	present	ND	present	1	present	0	absent	25.467	-64.822	South Sargasso	0	0	0	0
C247	22-May-13	1200	5	3	present	ND	present	1	present	0	absent	25.737	-64.803	South Sargasso	1	0	0	0
C247	22-May-13	1300	4	8	present	ND	present	12	present	0	absent	25.843	-64.798	South Sargasso	0	0	0	0
C247	22-May-13	1700	4	2	present	ND	present	0	absent	0	absent	26.812	-64.803	South Sargasso	0	0	0	0
C247	22-May-13	1800	4	6	present	ND	present	0	absent	0	absent	26.212	-64.760	South Sargasso	0	0	0	0
C247	23-May-13	600	4	2	present	ND	present	1	present	0	absent	26.943	-64.630	South Sargasso	0	0	1	0
C247	23-May-13	700	4	9	present	ND	present	0	absent	0	absent	27.052	-64.615	South Sargasso	0	0	1	0
C247	23-May-13	800	4	11	present	ND	present	14	present	0	absent	27.125	-64.600	South Sargasso	0	0	0	0
C247	23-May-13	900	4	20	present	ND	present	4	present	0	absent	27.237	-64.582	South Sargasso	0	0	0	0
C247	23-May-13	1000	4	25	present	ND	present	0	absent	0	absent	27.352	-64.560	South Sargasso	0	0	0	0
C247	23-May-13	1200	4	30	present	ND	present	4	present	0	absent	27.330	-64.600	South Sargasso	0	0	0	0
C247	23-May-13	1300	5	18	present	ND	present	19	present	0	absent	27.332	-64.610	South Sargasso	0	0	0	0
C247	23-May-13	1400	5	39	present	ND	present	1	present	0	absent	27.443	-64.597	South Sargasso	0	0	0	0
C247	23-May-13	1600	4	78	present	ND	present	0	absent	0	absent	27.653	-64.565	South Sargasso	0	0	0	0
C247	23-May-13	1700	5	24	present	ND	present	6	present	0	absent	27.762	-64.552	South Sargasso	0	0	0	0
C247	23-May-13	1800	5	14	present	ND	present	21	present	0	absent	27.880	-64.533	South Sargasso	0	0	0	0
C247	23-May-13	1900	5	29	present	ND	present	3	present	0	absent	27.978	-64.500	South Sargasso	0	0	0	0
C247	24-May-13	700	4	27	present	ND	present	8	present	0	absent	28.773	-64.427	South Sargasso	0	0	0	0
C247	24-May-13	800	4	5	present	ND	present	19	present	0	absent	28.855	-64.418	South Sargasso	0	0	0	0
C247	24-May-13	900	5	0	absent	ND	present	13	present	0	absent	28.998	-64.412	North Sargasso	1	0	1	0
C247	24-May-13	1000	5	10	present	ND	present	5	present	0	absent	29.083	-64.410	North Sargasso	0	0	0	0
C247	24-May-13	1300	4	2	present	ND	present	6	present	0	absent	29.198	-64.478	North Sargasso	0	0	0	0
C247	24-May-13	1400	3	0	absent	0	absent	0	absent	0	absent	29.290	-64.478	North Sargasso	0	0	0	0
C247	24-May-13	1700	4	1	present	ND	present	0	absent	0	absent	29.607	-64.460	North Sargasso	0	0	0	0
C247	24-May-13	1800	4	2	present	ND	present	0	absent	0	absent	29.652	-64.455	North Sargasso	0	0	0	0
C247	25-May-13	700	4	4	present	ND	present	0	absent	0	absent	30.512	-64.422	North Sargasso	0	0	0	0
C247	25-May-13	800	5	17	present	0	absent	0	absent	0	absent	30.622	-64.408	North Sargasso	1	0	0	0
C247	25-May-13	900	4	0	absent	ND	present	0	absent	0	absent	30.728	-64.387	North Sargasso	4	0	0	0
C247	25-May-13	1000	3	1	present	ND	present	0	absent	0	absent	30.797	-64.373	North Sargasso	0	0	0	0
C247	25-May-13	1100	4	0	absent	ND	present	0	absent	0	absent	30.863	-64.370	North Sargasso	0	0	0	0
C247	25-May-13	1300	4	7	present	ND	present	0	absent	0	absent	30.957	-64.387	North Sargasso	6	0	0	0
C247	25-May-13	1400	4	13	present	ND	present	0	absent	0	absent	31.043	-64.372	North Sargasso	0	0	0	0
C247	25-May-13	1700	4	1	present	ND	present	0	absent	0	absent	31.322	-64.327	North Sargasso	0	0	0	0
C247	26-May-13	600	2	0	absent	0	absent	0	absent	0	absent	31.850	-64.383	North Sargasso	0	0	0	0
C247	26-May-13	700	3	0	absent	0	absent	0	absent	0	absent	31.850	-64.360	North Sargasso	0	0	0	0
C247	26-May-13	800	3	2	present	ND	present	0	absent	0	absent	31.952	-64.348	North Sargasso	1	0	0	0
C247	26-May-13	900	3	0	absent	0	absent	0	absent	0	absent	32.027	-64.347	North Sargasso	0	0	0	0
C247	26-May-13	1200	5	4	present	ND	present	0	absent	0	absent	32.105	-64.362	North Sargasso	0	0	0	0
C247	26-May-13	1300	3	0	absent	0	absent	0	absent	0	absent	32.093	-64.335	North Sargasso	0	0	0	0
C247	26-May-13	1500	2	0	absent	ND	present	0	absent	0	absent	32.072	-64.330	North Sargasso	0	0	3	0
C247	26-May-13	1600	3	0	absent	0	absent	0	absent	0	absent	32.077	-64.387	North Sargasso	0	0	0	0
C247	26-May-13	1700	4	5	present	0	absent	0	absent	0	absent	32.090	-64.455	North Sargasso	0	0	0	0
C247	26-May-13	1800	3	1	present	0	absent	0	absent	0	absent	32.105	-64.515	North Sargasso	0	0	0	0
C247	26-May-13	1900	2	1	present	0	absent	0	absent	0	absent	32.105	-64.455	North Sargasso	0	0	0	0
C247	27-May-13	700	2	1	present	0	absent	0	absent	0	absent	32.357	-64.597	North Sargasso	0	0	0	0
C247	4-Jun-13	1000	3	0	absent	0	absent	0	absent	0	absent	32.460	-64.552	North Sargasso	0	0	0	0
C247	4-Jun-13	1300	3	31	present	ND	present	0	absent	0	absent	32.577	-64.560	North Sargasso	6	0	0	0
C247	4-Jun-13	1400	3	0	absent	0	absent	0	absent	0	absent	32.632	-64.653	North Sargasso	0	0	0	0
C247	4-Jun-13	1700	4	0	absent	0	absent	0	absent	0	absent	32.762	-64.938	North Sargasso	0	0	0	0
C247	4-Jun-13	1800	4	0	absent	0	absent	0	absent	0	absent	32.822	-65.065	North Sargasso	0	0	0	0
C247	5-Jun-13	700	3	1	present	0	absent	0	absent	0	absent	33.590	-65.795	North Sargasso	0	0	0	0
C247	5-Jun-13	800	4	6	present	0	absent	0	absent	0	absent	33.692	-65.870	North Sargasso	0	0	0	0
C247	5-Jun-13	1000	5	1	present	ND	present	0	absent	0	absent	33.810	-65.927	North Sargasso	0	0	0	0
C247	5-Jun-13	1100	4	1	present	0	absent	0	absent	0	absent	33.852	-65.935	North Sargasso	0	0	0	0
C247	5-Jun-13	1200	2	6	present	ND	present	0	absent	0	absent	33.877	-65.938	North Sargasso	0	0	0	0
C247	5-Jun-13	1300	3	3	present	0	absent	0	absent	0	absent	33.998	-65.957	North Sargasso	0	0	0	0
C247	5-Jun-13	1400	4	2	present	0	absent	0	absent	0	absent	34.000	-66.008	North Sargasso	0	0	0	0
C247	5-Jun-13	1600	3	3	present	ND	present	0	absent	0	absent	34.118	-66.082	North Sargasso	0	0	0	0
C247	5-Jun-13	1700	1	1	present	ND	present	0	absent	0	absent	34.147	-66.097	North Sargasso	0	0	1	0
C247	5-Jun-13	1800	2	0	absent	ND	present	0	absent	0	absent	34.198	-66.167	North Sargasso	0	0	0	0
C247	5-Jun-13	1900	3	2	present	0	absent	0	absent	0	absent	34.250	-66.245	North Sargasso	0	0	0	0
C247	6-Jun-13	700	4	3	present	ND	present	0	absent	0	absent	34.863	-67.130	North Sargasso	0	0	0	0
C247	6-Jun-13	800	4	0	absent	0	absent	0	absent	0	absent	34.925	-67.168	North Sargasso	0	0	0	0
C247	6-Jun-13	900	4	0	absent	0	absent	0	absent	0	absent	34.980	-67.203	North Sargasso	0	0	0	0
C247	6-Jun-13	1100	4	0	absent	0	absent	0	absent	0	absent	35.163	-67.242	North Sargasso	0	0	0	0
C247	6-Jun-13	1200	3	0	absent	0	absent	0	absent	0	absent	35.057	-67.235	North Sargasso	0	0	0	0
C247	6-Jun-13	1400	4	0	absent	0	absent	0	absent	0	absent	35.085	-67.237	North Sargasso	0	0	0	0
C247	6-Jun-13	1700	3	3	present	ND	present	0	absent	0	absent	35.282	-67.112	North Sargasso	0	0	0	0
C247	6-Jun-13	1800	3	1	present	0	absent	0	absent	0	absent	35.240	-67.013	North Sargasso	0	0	0	0
C247	7-Jun-13	700	4	0	absent	0	absent	0	absent	0	absent	35.562	-66.108	North Sargasso	0	0	0	0
C247	7-Jun-13	800	5	0	absent	0	absent	0	absent	0	absent	35.590	-66.038	North Sargasso	0	0	0	0
C247	7-Jun-13	900	5	3	present	ND	present	0	absent	0	absent	35.628	-65.978	North Sargasso	1	0	0	0
C247	7-Jun-13	1000	5	1	present	0	absent	0	absent	0	absent	35.670	-65.910	North Sargasso	0	0	0	0
C247	7-Jun-13	1100	5	0	absent	ND	present	0	absent	0	absent	35.703	-65.915	North Sargasso	0	0	0	0
C247	7-Jun-13	1200	4	1	present	0	absent	0	absent	0	absent	35.730	-65.937	North Sargasso	0	0	0	0
C247	7-Jun-13	1300	5	0	absent	0	absent	0	absent	0	absent	35.768	-65.963	North Sargasso	0	0	0	0
C247	7-Jun-13	1500	4	7	present	ND	present	1	present	0	absent	35.918	-66.012	North Sargasso	1	0	0	0
C247	7-Jun-13	1600	5	0	absent	ND	present	0	absent	0	absent	35.888	-66.007	North Sargasso	0	0	0	0
C247	7-Jun-13	1800	6	0	absent	0	absent	0	absent	0	absent	35.950	-66.018	North Sargasso	0	0	0	0
C247	8-Jun-13	800	6	7	present	ND	present	0	absent	0	absent	36.250	-66.890	North Sargasso	1	0	0	0
C247	8-Jun-13	900	6	3	present	ND	present	1	present	0	absent	36.282	-66.945	North Sargasso	0	0	0	0
C247	8-Jun-13	1000	6	6	present	ND	present	0	absent	0	absent	36.327	-67.015	North Sargasso	0	0	0	0
C247	8-Jun-13	1100	6	0	absent	0	absent	0	absent	0	absent	36.370	-67.078	North Sargasso	0	0	0	0
C247	8-Jun-13	1200	6	0	absent	0	absent	0	absent	0	absent	36.405	-67.130	North Sargasso	0	0	0	0
C247	8-Jun-13	1300	7	4	present	0	absent	0	absent	0	absent	36.437	-67.177	North Sargasso	0	0	2	0
C247	8-Jun-13	1400	7	0	absent	0	absent	0	absent	0	absent	36.472	-67.220	North Sargasso	0	0	1	0
C247	8-Jun-13	1500	6	4	present	0	absent	0	absent	0	absent	36.497	-67.258	North Sargasso	0	0	0	0
C247	8-Jun-13	1600	6	0	absent	0	absent	0	absent	0	absent	36.512	-67.283	North Sargasso	0	0	1	0
C247	8-Jun-13	1700	6	2	present	0	absent	0	absent	0	absent	36.535	-67.317	North Sargasso	0	0	0	0
C247	8-Jun-13	1800	6	4	present	ND	present	1	present	0	absent	36.555	-67.350	North Sargasso	0	0	0	0
C247	9-Jun-13	600	5	0	absent	0	absent	0	absent	0	absent	36.950	-67.562	North Sargasso	0	0	0	0
C247	9-Jun-13	700	5	0	absent	0	absent	0	absent	0	absent	36.998	-67.552	North Sargasso	0	0	2	0
C247	9-Jun-13	800	5	0	absent	ND	present	0	absent	0	absent	37.027	-67.545	North Sargasso	1	0	1	0
C247	9-Jun-13	900	5	0	absent	ND	present	0	absent	0	absent	37.082	-67.562	North Sargasso	0	0	0	0
C247	9-Jun-13	1000	4	1	present	ND	present	1	present	0	absent	37.133	-67.585	North Sargasso	0	0	7	0
C247	9-Jun-13	1100	4	0	absent	0	absent	1	present	0	absent	37.185	-67.605	North Sargasso	0	0	0	0
C247	9-Jun-13	1200	4	4	present	ND	present	0	absent	0	absent	37.255	-67.638	North Sargasso	0	0	0	0
C247	9-Jun-13	1300	3	1	present	0	absent	0	absent	0	absent	37.277	-67.657	North Sargasso	0	0	0	0
C247	9-Jun-13	1700	5	0	absent	ND	present	0	absent	0	absent	37.403	-67.775	North Sargasso	0	0	0	0
C247	9-Jun-13	1800	3	9	present	ND	present	0	absent	0	absent	37.430	-67.792	North Sargasso	0	0	0	0
C247	9-Jun-13	1900	2	0	absent	0	absent	0	absent	0	absent	37.470	-67.873	North Sargasso	0	0	0	0
C247	10-Jun-13	700	2	3	present	ND	present	0	absent	0	absent	38.148	-68.747	North Sargasso	0	0	2	0
C247	10-Jun-13	800	1	3	present	ND	present	0	absent	0	absent	38.212	-68.895	North Sargasso	0	8	3	0
C247	10-Jun-13	900	2	1	present	ND	present	0	absent	0	absent	38.280	-69.050	North Sargasso	0	1	1	0
C247	10-Jun-13	1000	2	10	present	ND	present	8	present	0	absent	38.368	-69.230	North Sargasso	0	0	0	0
C247	10-Jun-13	1100	2	0	absent	0	absent	0	absent	0	absent	38.445	-69.362	North Sargasso	0	0	0	0
C247	10-Jun-13	1200	1	3	present	ND	present	0	absent	0	absent	38.532	-69.482	North Sargasso	0	0	0	0
C247	10-Jun-13	1300	1	3	present	ND	present	0	absent	0	absent	38.582	-69.557	Shelf	0	0	0	0
C247	10-Jun-13	1600	1	1	present	ND	present	0	absent	0	absent	38.668	-69.770	Shelf	0	0	0	0
C247	10-Jun-13	1700	1	0	absent	0	absent	0	absent	0	absent	38.675	-69.803	Shelf	0	0	0	0
C247	10-Jun-13	1800	3	0	absent	ND	present	0	absent	0	absent	38.685	-69.875	Shelf	0	0	0	0
C247	11-Jun-13	700	5	10	present	ND	present	0	absent	0	absent	39.072	-71.065	Shelf	0	0	0	0
C247	11-Jun-13	800	5	0	absent	0	absent	0	absent	0	absent	39.103	-71.117	Shelf	0	0	0	0
C247	11-Jun-13	900	5	0	absent	ND	present	0	absent	0	absent	39.128	-71.145	Shelf	0	0	0	0
C247	11-Jun-13	1000	5	6	present	0	absent	0	absent	0	absent	39.160	-71.193	Shelf	0	0	0	0
C247	11-Jun-13	1100	5	0	absent	ND	present	0	absent	0	absent	39.195	-71.227	Shelf	0	0	0	0
C247	11-Jun-13	1200	5	1	present	ND	present	0	absent	0	absent	39.332	-71.240	Shelf	0	0	0	0
C247	11-Jun-13	1300	5	0	absent	ND	present	0	absent	0	absent	39.247	-71.257	Shelf	0	0	0	0
C247	11-Jun-13	1400	5	0	absent	0	absent	0	absent	0	absent	39.267	-71.128	Shelf	0	0	0	0
C247	11-Jun-13	1500	4	0	absent	0	absent	0	absent	0	absent	39.285	-71.343	Shelf	0	0	0	0
C247	11-Jun-13	1700	4	0	absent	0	absent	0	absent	0	absent	39.325	-71.347	Shelf	0	0	0	0
C247	11-Jun-13	1800	4	0	absent	0	absent	0	absent	0	absent	39.348	-71.522	Shelf	0	0	0	0
C247	11-Jun-13	1900	4	0	absent	0	absent	0	absent	0	absent	39.387	-71.595	Shelf	0	0	0	0
C247	11-Jun-13	2000	4	0	absent	0	absent	0	absent	0	absent	39.423	-71.655	Shelf	0	0	0	0
C247	12-Jun-13	540	4	0	absent	0	absent	0	absent	0	absent	39.497	-72.127	Shelf	0	0	3	0
C247	12-Jun-13	600	4	0	absent	0	absent	0	absent	0	absent	39.498	-72.127	Shelf	0	0	2	0
C247	12-Jun-13	620	5	0	absent	0	absent	0	absent	0	absent	39.507	-72.150	Shelf	0	2	1	0
C247	12-Jun-13	640	ND	0	absent	0	absent	0	absent	0	absent	39.507	-72.150	Shelf	0	2	0	0
C247	12-Jun-13	700	5	0	absent	0	absent	0	absent	0	absent	39.515	-72.177	Shelf	0	10	4	0
C247	12-Jun-13	720	4	0	absent	0	absent	0	absent	0	absent	39.522	-72.200	Shelf	0	11	5	0
C247	12-Jun-13	740	4	0	absent	0	absent	0	absent	0	absent	39.527	-72.227	Shelf	0	16	1	0
C247	12-Jun-13	800	4	0	absent	0	absent	0	absent	0	absent	39.532	-72.243	Shelf	0	16	1	0
C247	12-Jun-13	820	4	0	absent	0	absent	0	absent	0	absent	39.540	-72.268	Shelf	0	0	0	0
C247	12-Jun-13	840	4	0	absent	0	absent	0	absent	0	absent	39.533	-72.292	Shelf	0	0	1	0
C247	12-Jun-13	900	4	0	absent	0	absent	0	absent	0	absent	39.520	-72.312	Shelf	0	4	2	0
C247	12-Jun-13	920	3	0	absent	0	absent	0	absent	0	absent	39.508	-72.328	Shelf	0	0	0	0
C247	12-Jun-13	940	4	0	absent	0	absent	0	absent	0	absent	39.507	-72.328	Shelf	0	6	0	0
C247	12-Jun-13	1020	3	0	absent	0	absent	0	absent	0	absent	39.505	-72.323	Shelf	0	0	1	0
C247	12-Jun-13	1040	3	0	absent	0	absent	0	absent	0	absent	39.510	-72.327	Shelf	0	2	0	0
C247	12-Jun-13	1100	3	0	absent	0	absent	0	absent	0	absent	39.518	-72.333	Shelf	0	0	1	0
C247	12-Jun-13	1120	3	0	absent	0	absent	0	absent	0	absent	39.523	-72.337	Shelf	0	0	0	0
C247	12-Jun-13	1140	4	0	absent	0	absent	0	absent	0	absent	39.533	-72.358	Shelf	0	0	0	0
C247	12-Jun-13	1200	3	0	absent	0	absent	0	absent	0	absent	39.535	-72.382	Shelf	0	0	0	0
C247	12-Jun-13	1220	4	0	absent	0	absent	0	absent	0	absent	39.538	-72.405	Shelf	0	0	1	0
C247	12-Jun-13	1240	ND	0	absent	0	absent	0	absent	0	absent	39.543	-72.435	Shelf	0	0	0	0
C247	12-Jun-13	1300	3	0	absent	0	absent	0	absent	0	absent	39.555	-72.463	Shelf	0	0	2	0
C247	12-Jun-13	1320	3	0	absent	0	absent	0	absent	0	absent	39.567	-72.498	Shelf	0	0	1	0
C247	12-Jun-13	1340	4	0	absent	0	absent	0	absent	0	absent	39.570	-72.508	Shelf	0	0	1	0
C247	12-Jun-13	1400	3	1	present	ND	present	0	absent	0	absent	39.575	-72.530	Shelf	1	0	0	0
C247	12-Jun-13	1440	3	0	absent	0	absent	0	absent	0	absent	39.590	-72.573	Shelf	1	0	1	0
C247	12-Jun-13	1500	3	0	absent	0	absent	0	absent	0	absent	39.600	-72.602	Shelf	0	0	0	0
C247	12-Jun-13	1520	3	0	absent	0	absent	0	absent	0	absent	39.608	-72.623	Shelf	0	0	0	0
C247	12-Jun-13	1540	3	0	absent	0	absent	0	absent	0	absent	39.620	-72.652	Shelf	0	0	0	0
C247	12-Jun-13	1600	3	0	absent	0	absent	0	absent	0	absent	39.637	-72.680	Shelf	0	0	0	0
C247	12-Jun-13	1620	3	0	absent	0	absent	0	absent	0	absent	39.655	-72.708	Shelf	0	0	6	0
C247	12-Jun-13	1640	3	0	absent	0	absent	0	absent	0	absent	39.672	-72.732	Shelf	0	0	2	0
C247	12-Jun-13	1700	3	0	absent	ND	present	0	absent	0	absent	39.685	-72.753	Shelf	0	0	3	0
C247	12-Jun-13	1720	3	0	absent	0	absent	0	absent	0	absent	39.710	-72.787	Shelf	0	0	0	0
C247	12-Jun-13	1740	3	0	absent	0	absent	0	absent	0	absent	39.730	-72.812	Shelf	0	0	1	0
C247	12-Jun-13	1800	3	0	absent	0	absent	0	absent	0	absent	39.757	-72.843	Shelf	0	0	0	0
C247	13-Jun-13	700	2	0	absent	0	absent	0	absent	0	absent	40.450	-73.865	Shelf	0	0	0	0
C247	13-Jun-13	900	2	0	absent	0	absent	0	absent	0	absent	40.540	-74.023	Shelf	0	0	1	0
C247	13-Jun-13	1000	2	0	absent	0	absent	0	absent	0	absent	40.600	-74.037	Shelf	0	0	1	0
C247	13-Jun-13	1100	2	0	absent	0	absent	0	absent	0	absent	40.677	-74.040	Shelf	0	0	2	0
C247	13-Jun-13	1200	1	0	absent	0	absent	0	absent	0	absent	40.747	-74.013	Shelf	0	0	3	0
C247	13-Jun-13	1300	1	0	absent	0	absent	0	absent	0	absent	40.775	-74.000	Shelf	0	0	0	0
C247	14-Jun-13	1700	3	0	absent	0	absent	0	absent	0	absent	40.640	-74.053	Shelf	0	0	5	0
C247	14-Jun-13	1800	2	0	absent	0	absent	0	absent	0	absent	40.528	-74.015	Shelf	0	0	4	0
C247	14-Jun-13	1900	2	0	absent	0	absent	0	absent	0	absent	40.487	-73.867	Shelf	0	0	0	0
C247	15-Jun-13	600	2	0	absent	0	absent	0	absent	0	absent	40.567	-72.822	Shelf	0	0	1	0
C247	15-Jun-13	700	3	0	absent	0	absent	0	absent	0	absent	40.583	-72.758	Shelf	0	0	0	0
C247	15-Jun-13	800	2	0	absent	0	absent	0	absent	0	absent	40.592	-72.722	Shelf	0	0	2	0
C247	15-Jun-13	900	2	0	absent	0	absent	0	absent	0	absent	40.602	-72.680	Shelf	0	0	0	0
C247	15-Jun-13	1000	2	0	absent	0	absent	0	absent	0	absent	40.608	-72.648	Shelf	0	0	0	0
C247	15-Jun-13	1100	2	0	absent	0	absent	0	absent	0	absent	40.622	-72.598	Shelf	0	0	0	0
C247	15-Jun-13	1200	2	0	absent	0	absent	0	absent	0	absent	40.628	-72.577	Shelf	0	0	0	0
C247	15-Jun-13	1300	1	0	absent	0	absent	0	absent	0	absent	40.660	-72.523	Shelf	0	0	0	0
C247	15-Jun-13	1400	1	0	absent	0	absent	0	absent	0	absent	40.663	-72.473	Shelf	0	0	0	0
C247	15-Jun-13	1700	2	0	absent	0	absent	0	absent	0	absent	40.692	-72.268	Shelf	0	0	0	0
C247	15-Jun-13	1800	2	0	absent	0	absent	0	absent	0	absent	40.712	-72.178	Shelf	0	0	0	0
C247	15-Jun-13	1900	2	0	absent	0	absent	0	absent	0	absent	40.728	-72.105	Shelf	0	0	0	0
C247	16-Jun-13	700	2	0	absent	0	absent	0	absent	0	absent	41.095	-71.352	Shelf	0	0	6	0
C247	16-Jun-13	800	2	0	absent	0	absent	0	absent	0	absent	41.170	-71.258	Shelf	0	0	0	0
C247	16-Jun-13	900	2	0	absent	0	absent	0	absent	0	absent	41.237	-71.142	Shelf	0	0	0	0
C247	16-Jun-13	1000	1	0	absent	0	absent	0	absent	0	absent	41.277	-71.063	Shelf	0	0	0	0
C247	16-Jun-13	1100	1	0	absent	0	absent	0	absent	0	absent	41.330	-70.955	Shelf	0	0	1	0
C247	16-Jun-13	1300	3	0	absent	0	absent	0	absent	0	absent	41.374	-70.777	Shelf	0	0	3	0
C248C	17-Jul-13	1412	3	5	present	0	absent	0	absent	0	absent	41.395	-70.800	Shelf	0	0	7	0
C248C	17-Jul-13	1500	3	0	absent	ND	present	0	absent	0	absent	41.330	-70.923	Shelf	0	0	1	0
C248C	17-Jul-13	1600	4	1	present	ND	present	0	absent	0	absent	41.250	-71.008	Shelf	0	0	1	0
C248C	18-Jul-13	700	3	0	absent	0	absent	0	absent	0	absent	40.718	-70.875	Shelf	0	0	0	0
C248C	18-Jul-13	1100	4	0	absent	0	absent	0	absent	0	absent	40.630	-70.812	Shelf	0	0	2	0
C248C	18-Jul-13	1200	3	4	present	0	absent	0	absent	0	absent	40.595	-70.803	Shelf	0	0	0	0
C248C	18-Jul-13	1300	3	2	present	ND	present	0	absent	0	absent	40.502	-70.793	Shelf	0	0	1	0
C248C	18-Jul-13	1400	3	10	present	ND	present	0	absent	0	absent	40.442	-70.790	Shelf	0	0	0	0
C248C	18-Jul-13	1800	3	1	present	ND	present	0	absent	0	absent	40.227	-70.728	Shelf	0	0	0	0
C248C	18-Jul-13	1900	3	2	present	ND	present	0	absent	0	absent	40.160	-70.698	Shelf	0	0	0	0
C248C	18-Jul-13	2000	3	0	absent	ND	present	0	absent	0	absent	40.143	-70.795	Shelf	0	0	0	0
C248C	20-Jul-13	700	5	6	present	ND	present	0	absent	0	absent	41.032	-70.855	Shelf	0	0	50	0
C248C	20-Jul-13	800	5	13	present	ND	present	0	absent	0	absent	41.093	-70.925	Shelf	0	0	0	0
C248E	8-Aug-13	1700	4	0	absent	0	absent	0	absent	0	absent	41.395	-70.900	Shelf	0	0	5	0
C248E	8-Aug-13	1800	4	0	absent	0	absent	0	absent	0	absent	41.387	-70.915	Shelf	0	0	0	0
C248E	8-Aug-13	1900	4	0	absent	0	absent	0	absent	0	absent	41.380	-70.940	Shelf	0	0	0	0
C248E	9-Aug-13	600	3	0	absent	0	absent	0	absent	0	absent	41.115	-70.855	Shelf	0	0	4	0
C248E	9-Aug-13	700	4	0	absent	0	absent	0	absent	0	absent	41.095	-70.773	Shelf	0	0	6	0
C248E	9-Aug-13	800	4	0	absent	0	absent	0	absent	0	absent	41.083	-70.865	Shelf	0	0	1	0
C248E	9-Aug-13	900	4	0	absent	0	absent	0	absent	0	absent	41.052	-70.865	Shelf	0	0	6	0
C248E	9-Aug-13	1200	5	0	absent	0	absent	0	absent	0	absent	41.067	-71.120	Shelf	0	0	1	0
C248E	9-Aug-13	1300	ND	1	present	0	absent	0	absent	0	absent	41.050	-71.062	Shelf	0	0	12	0
C248E	10-Aug-13	1300	5	4	present	0	absent	0	absent	0	absent	40.110	-70.170	Shelf	0	0	0	0
C248E	10-Aug-13	1400	4	4	present	0	absent	0	absent	0	absent	40.080	-70.182	Shelf	0	0	0	0
C248E	10-Aug-13	1700	4	12	present	0	absent	0	absent	0	absent	40.015	-70.160	Shelf	0	0	0	0
C248E	10-Aug-13	1800	3	1	present	0	absent	0	absent	0	absent	39.950	-70.138	Shelf	0	0	0	0
C248E	10-Aug-13	1900	3	0	absent	0	absent	0	absent	0	absent	39.905	-70.130	Shelf	0	0	0	0
C248E	10-Aug-13	2000	3	0	absent	0	absent	0	absent	0	absent	39.828	-70.123	Shelf	0	0	0	0
C248E	11-Aug-13	1700	4	0	absent	0	absent	0	absent	0	absent	39.773	-70.023	Shelf	0	0	0	0
C248E	11-Aug-13	1900	1	0	absent	0	absent	0	absent	0	absent	39.860	-69.932	Shelf	0	0	0	0
C248E	12-Aug-13	700	1	0	absent	0	absent	0	absent	0	absent	40.393	-70.232	Shelf	0	8	0	0
C248E	12-Aug-13	930	2	0	absent	0	absent	0	absent	0	absent	40.622	-70.400	Shelf	0	0	3	0
C248E	12-Aug-13	1200	3	0	absent	0	absent	0	absent	0	absent	40.767	-70.570	Shelf	0	0	0	0
C248E	12-Aug-13	1300	3	1	present	0	absent	0	absent	0	absent	40.830	-70.658	Shelf	0	0	4	0
C248E	12-Aug-13	1700	1	0	absent	0	absent	0	absent	0	absent	40.997	-70.858	Shelf	0	0	1	0
C248E	12-Aug-13	1900	1	0	absent	0	absent	0	absent	0	absent	41.045	-70.883	Shelf	0	0	0	0
C248F	25-Aug-13	1400	2	0	absent	0	absent	0	absent	0	absent	41.468	-70.423	Shelf	0	0	7	0
C248F	25-Aug-13	1600	3	0	absent	0	absent	0	absent	0	absent	41.447	-70.232	Shelf	0	0	7	0
C248F	25-Aug-13	1700	3	0	absent	0	absent	0	absent	0	absent	41.443	-70.145	Shelf	0	0	0	0
C248F	25-Aug-13	1800	3	7	present	3	present	0	absent	0	absent	41.443	-70.068	Shelf	0	0	1	0
C248F	26-Aug-13	1300	4	0	absent	0	absent	0	absent	0	absent	41.643	-68.630	Shelf	0	0	8	0
C248F	26-Aug-13	1400	4	40	present	0	absent	0	absent	0	absent	41.643	-68.538	Shelf	0	0	1	0
C248F	26-Aug-13	1500	4	3	present	0	absent	0	absent	0	absent	41.683	-68.373	Shelf	0	0	1	0
C248F	26-Aug-13	1800	4	1	present	0	absent	0	absent	0	absent	41.712	-68.255	Shelf	0	0	5	0
C248F	26-Aug-13	1900	5	0	absent	0	absent	0	absent	0	absent	41.732	-68.272	Shelf	0	0	6	0
C248F	27-Aug-13	700	3	0	absent	0	absent	0	absent	0	absent	42.155	-68.670	Shelf	1	0	0	0
C248F	27-Aug-13	800	3	5	present	0	absent	0	absent	0	absent	42.197	-68.733	Shelf	0	0	0	0
C248F	27-Aug-13	900	3	0	absent	0	absent	0	absent	0	absent	42.233	-68.785	Shelf	0	0	1	0
C248F	27-Aug-13	1100	2	0	absent	0	absent	0	absent	0	absent	42.290	-68.805	Shelf	0	0	0	0
C248F	27-Aug-13	1200	2	0	absent	0	absent	0	absent	0	absent	42.305	-68.803	Shelf	0	0	2	0
C248F	27-Aug-13	1300	3	1	present	0	absent	0	absent	0	absent	42.318	-68.820	Shelf	0	0	1	0
C248F	27-Aug-13	1400	3	0	absent	0	absent	0	absent	0	absent	42.330	-68.842	Shelf	0	0	0	0
C248F	27-Aug-13	1600	1	1	present	1	present	0	absent	0	absent	42.363	-68.958	Shelf	0	0	0	0
C248F	27-Aug-13	1900	2	0	absent	0	absent	0	absent	0	absent	42.365	-68.873	Shelf	0	0	0	0
C248F	28-Aug-13	1100	2	0	absent	1	present	0	absent	0	absent	42.602	-69.635	Shelf	1	0	0	0
C248F	28-Aug-13	1300	2	0	absent	0	absent	0	absent	0	absent	42.600	-69.677	Shelf	0	0	0	0
C248F	28-Aug-13	1700	2	0	absent	0	absent	0	absent	0	absent	42.613	-69.662	Shelf	0	0	1	0
C248F	28-Aug-13	1900	3	9	present	0	absent	0	absent	0	absent	42.612	-69.748	Shelf	0	0	1	0
C248F	29-Aug-13	700	4	0	absent	0	absent	0	absent	0	absent	42.378	-70.332	Shelf	0	0	1	0
C248F	29-Aug-13	1000	5	0	absent	0	absent	0	absent	0	absent	42.200	-70.398	Shelf	0	0	7	0
C248F	29-Aug-13	1100	4	0	absent	0	absent	0	absent	0	absent	42.155	-70.400	Shelf	0	0	7	0
C248F	29-Aug-13	1200	5	0	absent	0	absent	0	absent	0	absent	42.092	-70.413	Shelf	0	0	0	0
C248F	29-Aug-13	1300	4	0	absent	0	absent	0	absent	0	absent	41.987	-70.420	Shelf	0	0	0	0
C248F	29-Aug-13	1800	3	0	absent	0	absent	0	absent	0	absent	41.748	-70.588	Shelf	0	0	16	0
C249	14-Oct-13	1400	4	8	present	0	absent	0	absent	0	absent	41.082	-70.925	Shelf	0	0	0	0
C249	14-Oct-13	1500	3	1	present	ND	present	0	absent	0	absent	40.948	-70.792	Shelf	0	0	3	0
C249	14-Oct-13	1600	3	0	absent	0	absent	0	absent	0	absent	40.880	-70.740	Shelf	0	0	3	0
C249	14-Oct-13	1700	2	0	absent	0	absent	0	absent	0	absent	40.783	-70.660	Shelf	0	0	5	0
C249	15-Oct-13	1300	6	1	present	ND	present	0	absent	0	absent	39.495	-69.783	Shelf	0	0	0	0
C249	15-Oct-13	1400	6	3	present	ND	present	7	present	0	absent	39.463	-69.763	Shelf	0	0	1	0
C249	15-Oct-13	1700	5	5	present	0	absent	0	absent	0	absent	39.355	-69.720	Shelf	0	0	0	0
C249	16-Oct-13	700	3	0	absent	0	absent	0	absent	0	absent	38.608	-69.453	Shelf	0	0	2	0
C249	16-Oct-13	800	4	4	present	ND	present	0	absent	0	absent	38.548	-69.432	North Sargasso	0	0	0	0
C249	16-Oct-13	1300	2	1	present	ND	present	0	absent	0	absent	38.452	-69.447	North Sargasso	0	0	0	0
C249	16-Oct-13	1400	2	1	present	ND	present	0	absent	0	absent	38.398	-69.395	North Sargasso	0	0	0	0
C249	16-Oct-13	1700	2	3	present	ND	present	0	absent	0	absent	38.193	-69.118	North Sargasso	0	0	2	0
C249	16-Oct-13	1800	2	0	absent	ND	ND	0	absent	0	absent	38.148	-69.012	North Sargasso	0	0	0	0
C249	17-Oct-13	700	2	2	present	ND	present	0	absent	0	absent	37.413	-67.957	North Sargasso	0	0	0	0
C249	17-Oct-13	800	2	6	present	ND	present	0	absent	0	absent	37.385	-67.980	North Sargasso	0	0	0	0
C249	17-Oct-13	900	2	35	present	ND	present	4	present	0	absent	37.372	-67.865	North Sargasso	0	0	0	0
C249	17-Oct-13	1100	2	5	present	ND	present	0	absent	0	absent	37.327	-67.680	North Sargasso	0	0	0	0
C249	17-Oct-13	1300	3	16	present	ND	present	0	absent	0	absent	37.310	-67.607	North Sargasso	0	0	1	0
C249	17-Oct-13	1400	4	12	present	ND	present	0	absent	0	absent	37.285	-67.538	North Sargasso	0	0	0	0
C249	17-Oct-13	1700	3	5	present	ND	present	0	absent	0	absent	37.202	-67.382	North Sargasso	0	0	0	0
C249	18-Oct-13	700	4	4	present	ND	present	11	present	0	absent	36.415	-66.267	North Sargasso	0	0	0	0
C249	18-Oct-13	800	5	6	present	ND	present	3	present	0	absent	36.348	-66.148	North Sargasso	0	0	0	0
C249	18-Oct-13	1300	5	11	present	ND	present	1	present	0	absent	36.355	-65.918	North Sargasso	0	0	0	0
C249	18-Oct-13	1400	4	9	present	ND	present	5	present	0	absent	36.353	-65.872	North Sargasso	6	0	0	0
C249	18-Oct-13	1700	2	50	present	ND	present	5	present	0	absent	36.232	-65.702	North Sargasso	0	0	0	0
C249	19-Oct-13	700	3	9	present	ND	present	0	absent	0	absent	35.503	-65.455	North Sargasso	9	0	0	0
C249	19-Oct-13	800	3	13	present	ND	present	2	present	0	absent	35.362	-65.428	North Sargasso	1	0	0	0
C249	19-Oct-13	900	2	147	present	ND	present	25	present	0	absent	35.277	-65.413	North Sargasso	0	0	0	0
C249	19-Oct-13	1100	2	0	absent	0	absent	0	absent	0	absent	35.202	-65.405	North Sargasso	0	0	1	0
C249	19-Oct-13	1300	2	19	present	ND	present	0	absent	0	absent	35.080	-65.358	North Sargasso	0	0	0	0
C249	19-Oct-13	1700	3	27	present	ND	present	0	absent	0	absent	34.908	-65.217	North Sargasso	0	0	0	0
C249	20-Oct-13	700	5	0	absent	ND	present	0	absent	0	absent	34.255	-63.932	North Sargasso	0	0	0	0
C249	20-Oct-13	800	5	5	present	ND	present	10	present	0	absent	34.180	-63.797	North Sargasso	0	0	0	0
C249	20-Oct-13	900	5	7	present	ND	present	7	present	0	absent	34.133	-63.720	North Sargasso	0	0	0	0
C249	20-Oct-13	1100	5	4	present	ND	present	1	present	0	absent	34.115	-63.623	North Sargasso	0	0	0	0
C249	20-Oct-13	1300	5	18	present	ND	present	0	absent	0	absent	34.153	-63.618	North Sargasso	4	0	0	0
C249	20-Oct-13	1400	5	18	present	ND	present	0	absent	0	absent	34.173	-63.612	North Sargasso	0	0	0	0
C249	20-Oct-13	1500	5	44	present	ND	present	4	present	0	absent	34.147	-63.558	North Sargasso	3	0	0	0
C249	20-Oct-13	1600	5	18	present	ND	present	10	present	0	absent	34.108	-63.485	North Sargasso	1	0	0	0
C249	21-Oct-13	700	3	6	present	ND	present	0	absent	0	absent	33.527	-62.680	North Sargasso	0	0	0	0
C249	21-Oct-13	800	3	6	present	ND	present	6	present	0	absent	33.487	-62.645	North Sargasso	0	0	0	0
C249	21-Oct-13	900	3	7	present	ND	present	1	present	0	absent	33.438	-62.597	North Sargasso	0	0	0	0
C249	21-Oct-13	1300	2	5	present	ND	present	2	present	0	absent	33.413	-62.522	North Sargasso	0	0	0	0
C249	22-Oct-13	700	2	1	present	ND	present	0	absent	0	absent	31.798	-62.522	North Sargasso	3	0	0	0
C249	22-Oct-13	800	2	12	present	ND	present	0	absent	0	absent	31.695	-62.525	North Sargasso	0	0	0	0
C249	22-Oct-13	900	1	28	present	ND	present	0	absent	0	absent	31.597	-62.545	North Sargasso	6	0	0	0
C249	22-Oct-13	1300	2	0	absent	ND	present	0	absent	0	absent	31.515	-62.582	North Sargasso	0	0	0	0
C249	22-Oct-13	1400	3	15	present	ND	present	6	present	0	absent	31.453	-62.557	North Sargasso	0	0	0	0
C249	22-Oct-13	1700	3	1	present	ND	present	0	absent	0	absent	31.407	-62.403	North Sargasso	0	0	0	0
C249	23-Oct-13	700	3	0	absent	ND	present	4	present	0	absent	31.020	-61.445	North Sargasso	0	0	0	0
C249	23-Oct-13	800	4	0	absent	0	absent	0	absent	0	absent	30.998	-61.353	North Sargasso	24	0	0	0
C249	23-Oct-13	900	3	0	absent	0	absent	0	absent	0	absent	30.947	-61.267	North Sargasso	0	0	0	0
C249	23-Oct-13	1100	4	0	absent	0	absent	0	absent	0	absent	30.950	-61.192	North Sargasso	0	0	0	0
C249	23-Oct-13	1300	4	2	present	ND	present	3	present	0	absent	30.952	-61.132	North Sargasso	0	0	0	0
C249	23-Oct-13	1400	4	0	absent	ND	present	0	absent	0	absent	30.908	-61.047	North Sargasso	0	0	0	0
C249	23-Oct-13	1700	4	1	present	ND	present	0	absent	0	absent	30.813	-60.780	North Sargasso	0	0	0	0
C249	24-Oct-13	700	4	0	absent	ND	present	0	absent	0	absent	30.307	-59.733	North Sargasso	6	0	0	0
C249	24-Oct-13	800	4	2	present	ND	present	0	absent	0	absent	30.257	-59.628	North Sargasso	0	0	0	0
C249	24-Oct-13	1100	3	0	absent	ND	present	0	absent	0	absent	30.215	-59.467	North Sargasso	0	0	0	0
C249	24-Oct-13	1200	2	1	present	ND	present	0	absent	0	absent	30.238	-59.467	North Sargasso	0	0	0	0
C249	24-Oct-13	1300	2	0	absent	ND	present	0	absent	0	absent	30.248	-59.440	North Sargasso	1	0	0	0
C249	24-Oct-13	1400	3	0	absent	ND	present	0	absent	0	absent	30.225	-59.370	North Sargasso	0	0	1	0
C249	24-Oct-13	1600	3	2	present	ND	present	1	present	0	absent	30.177	-59.233	North Sargasso	0	0	1	0
C249	24-Oct-13	1700	3	2	present	ND	present	1	present	0	absent	30.150	-59.172	North Sargasso	0	0	1	0
C249	25-Oct-13	700	4	0	absent	ND	present	0	absent	0	absent	29.603	-58.603	North Sargasso	0	0	1	0
C249	25-Oct-13	800	4	0	absent	ND	present	0	absent	0	absent	29.557	-58.573	North Sargasso	0	0	1	0
C249	25-Oct-13	900	4	0	absent	ND	present	0	absent	0	absent	29.500	-58.543	North Sargasso	0	0	1	0
C249	25-Oct-13	1100	3	3	present	ND	present	2	present	0	absent	29.502	-58.517	North Sargasso	0	0	1	0
C249	25-Oct-13	1200	4	2	present	ND	present	14	present	0	absent	29.523	-58.515	North Sargasso	0	0	1	0
C249	25-Oct-13	1300	3	1	present	ND	present	0	absent	0	absent	29.533	-58.503	North Sargasso	0	0	1	0
C249	25-Oct-13	1400	3	1	present	ND	present	0	absent	0	absent	29.492	-58.460	North Sargasso	0	0	1	0
[truncated: 4,669 more rows]
